# Supplementary material for: Prevalence and activity of class II microcins in Serratia marcescens strains by isolation source
Source: Appl Environ Microbiol. 2026 Mar 31;92(4):e00259-26. doi: 10.1128/aem.00259-26 (PMC13101503; doi:10.1128/aem.00259-26)
Supplement: File S1 — Microcin sequences. [file aem.00259-26-s0001.xlsx]

## Sheet: File S1 Title
File S1: Microcin Sequences

## Sheet: 1621_screened_assemblies
Organism Scientific Name	Organism Common Name	Organism Qualifier	Taxonomy id	Assembly Name	Assembly Accession	Source	Annotation	Level	Contig N50	Size	Submission Date	Gene Count	BioProject	BioSample
Serratia marcescens LCT-SM213		strain: LCT-SM213	1162294	ASM26427v1	GCA_000264275.1	GenBank		Scaffold	299433	5067328	2012-05-29		PRJNA89607	SAMN02469363
Serratia marcescens W2.3		strain: W2.3	1218513	ASM29236v1	GCA_000292365.1	GenBank		Contig	216941	5231794	2012-08-20		PRJNA171722	SAMN02471845
Serratia marcescens WW4		strain: WW4	435998	ASM33642v1	GCA_000336425.1	GenBank	Annotation submitted by Academia Sinica	Complete Genome	5241455	5244703	2013-02-04	4922	PRJNA88659	SAMN02602965
Serratia marcescens VGH107		strain: VGH107	1263833	SerMar 1.0	GCA_000342205.1	GenBank	Annotation submitted by Department of Computer Science and Information Engineering, National Chung Cheng University	Contig	220690	5519124	2013-02-27	5265	PRJNA182128	SAMN02470620
Serratia marcescens MC620		strain: MC620	1333585	S_marcescensMC620-1.0	GCA_000418815.1	GenBank		Scaffold	86897	5259807	2013-07-08		PRJNA203061	SAMN02436761
Serratia marcescens MC6001		strain: MC6001	1333584	S_marcescensMC6001-1.0	GCA_000418835.1	GenBank		Scaffold	85735	5367622	2013-07-08		PRJNA203058	SAMN02436893
Serratia marcescens MC6000		strain: MC6000	1333583	S_marcescensMC6000-1.0	GCA_000418855.2	GenBank		Scaffold	66565	5327744	2013-07-08		PRJNA203057	SAMN02436715
Serratia marcescens MC460		strain: MC460	1333582	S_marcescensMC460-1.0	GCA_000418875.1	GenBank		Scaffold	66337	5371197	2013-07-08		PRJNA203056	SAMN02436894
Serratia marcescens MC459		strain: MC459	1333581	S_marcescensMC459-1.0	GCA_000418895.1	GenBank		Scaffold	77151	5373060	2013-07-08		PRJNA203055	SAMN02436762
Serratia marcescens MC458		strain: MC458	1333580	S_marcescensMC458-1.0	GCA_000418915.1	GenBank		Scaffold	77267	5402091	2013-07-08		PRJNA203054	SAMN02436823
Serratia marcescens AB42556419-isolate1		strain: AB42556419-isolate1	1333586	S_marcescensAB42556419-isolate1-1.0	GCA_000418935.1	GenBank		Scaffold	69568	5334871	2013-07-08		PRJNA203079	SAMN02436716
Serratia marcescens LCT-SM262		strain: LCT-SM262	1348337	S.marcescens_LCT-SM262	GCA_000442375.1	GenBank		Scaffold	18832	5160155	2013-07-31		PRJNA208980	SAMN02469362
Serratia marcescens LCT-SM166		strain: LCT-SM166	1348336	S.marcescens_LCT-SM166	GCA_000442455.1	GenBank		Scaffold	285971	5070021	2013-07-31		PRJNA208978	SAMN02469358
Serratia marcescens EGD-HP20		strain: EGD-HP20	1357297	GS De Novo Assembly	GCA_000465615.2	GenBank	NCBI Prokaryotic Genome Annotation Pipeline	Contig	189845	5077620	2013-09-11	4818	PRJNA211617	SAMN02469683
Serratia marcescens subsp. marcescens Db11		strain: Db11	273526	DB11	GCA_000513215.1	GenBank	Annotation submitted by WTSI	Complete Genome	5113802	5113802	2013-11-26	4831	PRJEB4201	SAMEA3138834
Serratia marcescens BIDMC 50		strain: BIDMC 50	1400187	Serr_marc_BIDMC_50_V1	GCA_000521905.1	GenBank	Annotation submitted by Broad Institute	Scaffold	685952	5120658	2014-01-23	4797	PRJNA219258	SAMN02356590
Serratia marcescens BIDMC 44		strain: BIDMC 44	1400186	Serr_marc_BIDMC_44_V1	GCA_000521925.1	GenBank	Annotation submitted by Broad Institute	Scaffold	940008	5341662	2014-01-23	4933	PRJNA219251	SAMN02356583
Serratia marcescens H1q		strain: H1q	1416757	ASM63333v1	GCA_000633335.1	GenBank		Contig	345525	5243094	2014-04-18		PRJNA226208	SAMN02729848
Serratia marcescens PH1a		strain: PH1a	1416761	ASM63355v1	GCA_000633555.1	GenBank		Contig	374527	5243840	2014-04-18		PRJNA226213	SAMN02729853
Serratia marcescens BIDMC 81		strain: BIDMC 81	1445865	Serr_marc_BIDMC_81_V1	GCA_000633695.1	GenBank	Annotation submitted by Broad Institute	Scaffold	253459	5046223	2014-04-18	4727	PRJNA234267	SAMN02581400
Serratia marcescens BIDMC 80		strain: BIDMC 80	1445864	Serr_marc_BIDMC_80_V1	GCA_000633715.1	GenBank	Annotation submitted by Broad Institute	Scaffold	394707	5274231	2014-04-18	4951	PRJNA234266	SAMN02581399
Serratia marcescens		strain: ATCC 14041	615	smgenome	GCA_000695485.1	GenBank		Contig	113020	5029875	2014-05-22		PRJNA240624	SAMN02678212
Serratia marcescens		strain: YDC563	615	ASM73447v1	GCA_000734475.1	GenBank	NCBI Prokaryotic Genome Annotation Pipeline	Scaffold	103940	5073647	2014-07-28	4590	PRJNA243044	SAMN02712193
Serratia marcescens subsp. marcescens ATCC 13880		strain: ATCC 13880	911022	GSMA_DRAFTv1	GCA_000735445.1	GenBank	Annotation submitted by UW-GEL (University of Wisconsin - Genome Evolution Laboratory)	Contig	238240	5092452	2014-07-28	4819	PRJNA59561	SAMN02743269
Serratia marcescens		strain: MCB	615	ASM73853v1	GCA_000738535.1	GenBank	NCBI Prokaryotic Genome Annotation Pipeline	Contig	157248	5298782	2014-08-07	4877	PRJNA256271	SAMN02942804
Serratia marcescens		strain: NGS-ED-1015	615	ASM73921v1	GCA_000739215.1	GenBank		Contig	3114172	5122566	2014-08-13		PRJNA255947	SAMN02947226
Serratia marcescens		strain: FDAARGOS_79	615	ASM78361v2	GCA_000783615.2	GenBank	NCBI Prokaryotic Genome Annotation Pipeline	Contig	728846	5383224	2018-01-19	5151	PRJNA231221	SAMN02934533
Serratia marcescens		strain: FDAARGOS_65	615	ASM78391v2	GCA_000783915.2	GenBank	NCBI Prokaryotic Genome Annotation Pipeline	Complete Genome	5248423	5248423	2018-01-29	4943	PRJNA231221	SAMN02934514
Serratia marcescens		strain: FDAARGOS_62	615	ASM78397v2	GCA_000783975.2	GenBank	NCBI Prokaryotic Genome Annotation Pipeline	Contig	4662218	5136730	2018-01-19	4866	PRJNA231221	SAMN02934511
Serratia marcescens		strain: RM66262	615	SmRM66262_v1.0	GCA_000805875.1	GenBank	NCBI Prokaryotic Genome Annotation Pipeline	Scaffold	2659431	4882257	2014-12-19	4520	PRJNA270627	SAMN03267740
Serratia marcescens SM39		strain: SM39	1334564	ASM82877v1	GCA_000828775.1	GenBank	Annotation submitted by Frontier Science Research Center, University of Miyazaki	Complete Genome	5225577	5326023	2014-01-09	5102	PRJDB1121	SAMD00061009
Serratia marcescens		strain: 90-166	615	2015-04-28	GCA_001007555.1	GenBank	NCBI Prokaryotic Genome Annotation Pipeline	Scaffold	632250	5484396	2015-05-14	5152	PRJNA282428	SAMN03610504
Serratia marcescens		strain: CAV1492	615	ASM102221v1	GCA_001022215.1	GenBank	NCBI Prokaryotic Genome Annotation Pipeline	Complete Genome	5477084	5828402	2015-06-09	5476	PRJNA246471	SAMN03733805
Serratia marcescens		strain: BWH57	615	Serr_marc_BWH57_V1	GCA_001030265.1	GenBank	Annotation submitted by Broad Institute	Scaffold	689922	5659252	2015-06-22	5317	PRJNA271899	SAMN03280199
Serratia marcescens		strain: BWH56	615	Serr_marc_BWH56_V1	GCA_001034375.1	GenBank	Annotation submitted by Broad Institute	Scaffold	317295	5620047	2015-06-22	5281	PRJNA271899	SAMN03280432
Serratia marcescens		strain: UCI87	615	Serr_marc_UCI87_V1	GCA_001034395.1	GenBank	Annotation submitted by Broad Institute	Scaffold	783197	5133128	2015-06-22	4826	PRJNA271899	SAMN03280433
Serratia marcescens		strain: UCI88	615	Serr_marc_UCI88_V1	GCA_001034405.1	GenBank	Annotation submitted by Broad Institute	Scaffold	956880	5187497	2015-06-22	4808	PRJNA271899	SAMN03280434
Serratia marcescens		strain: AH0650_Sm1	615	ASM105186v1	GCA_001051865.1	GenBank	Annotation submitted by University of Melbourne	Contig	946166	5201657	2015-07-10	4845	PRJNA286707	SAMN03769462
Serratia marcescens		strain: 1145_SMAR	615	ASM106033v1	GCA_001060335.1	GenBank		Scaffold	56021	5250143	2015-07-10		PRJNA267549	SAMN03197101
Serratia marcescens		strain: 1218_SMAR	615	ASM106058v1	GCA_001060585.1	GenBank		Scaffold	82520	5126894	2015-07-10		PRJNA267549	SAMN03197182
Serratia marcescens		strain: 1241_SMAR	615	ASM106062v1	GCA_001060625.1	GenBank		Contig	128064	5117553	2015-07-10		PRJNA267549	SAMN03197207
Serratia marcescens		strain: 1242_SMAR	615	ASM106065v1	GCA_001060655.1	GenBank		Contig	106106	5113929	2015-07-10		PRJNA267549	SAMN03197208
Serratia marcescens		strain: 1186_SMAR	615	ASM106114v1	GCA_001061145.1	GenBank		Contig	80291	5152789	2015-07-10		PRJNA267549	SAMN03197144
Serratia marcescens		strain: 1198.rep2_SMAR	615	ASM106119v1	GCA_001061195.1	GenBank		Scaffold	101686	5126237	2015-07-10		PRJNA267549	SAMN03197159
Serratia marcescens		strain: 1219_SMAR	615	ASM106122v1	GCA_001061225.1	GenBank		Scaffold	68468	5137374	2015-07-10		PRJNA267549	SAMN03197183
Serratia marcescens		strain: 1185_SMAR	615	ASM106223v1	GCA_001062235.1	GenBank		Scaffold	110597	5163463	2015-07-10		PRJNA267549	SAMN03197143
Serratia marcescens		strain: 1198.rep1_SMAR	615	ASM106228v1	GCA_001062285.1	GenBank		Scaffold	119527	5159990	2015-07-10		PRJNA267549	SAMN03197158
Serratia marcescens		strain: 276_SMAR	615	ASM106312v1	GCA_001063125.1	GenBank		Scaffold	189638	5163596	2015-07-10		PRJNA267549	SAMN03197469
Serratia marcescens		strain: 280_SMAR	615	ASM106314v1	GCA_001063145.1	GenBank		Scaffold	212292	5113427	2015-07-10		PRJNA267549	SAMN03197474
Serratia marcescens		strain: 286_SMAR	615	ASM106317v1	GCA_001063175.1	GenBank		Scaffold	213464	5120464	2015-07-10		PRJNA267549	SAMN03197480
Serratia marcescens		strain: 410_SMAR	615	ASM106332v1	GCA_001063325.1	GenBank		Scaffold	123543	5202811	2015-07-10		PRJNA267549	SAMN03197601
Serratia marcescens		strain: 420_SMAR	615	ASM106337v1	GCA_001063375.1	GenBank		Scaffold	176513	5206386	2015-07-10		PRJNA267549	SAMN03197612
Serratia marcescens		strain: 287_SMAR	615	ASM106433v1	GCA_001064335.1	GenBank		Scaffold	213464	5122819	2015-07-10		PRJNA267549	SAMN03197481
Serratia marcescens		strain: 290_SMAR	615	ASM106434v1	GCA_001064345.1	GenBank		Scaffold	153826	5115483	2015-07-10		PRJNA267549	SAMN03197484
Serratia marcescens		strain: 311_SMAR	615	ASM106445v1	GCA_001064455.1	GenBank		Contig	84922	5095396	2015-07-10		PRJNA267549	SAMN03197501
Serratia marcescens		strain: 370_SMAR	615	ASM106471v1	GCA_001064715.1	GenBank		Scaffold	197545	5196323	2015-07-10		PRJNA267549	SAMN03197561
Serratia marcescens		strain: 374_SMAR	615	ASM106472v1	GCA_001064725.1	GenBank		Scaffold	62588	5185093	2015-07-10		PRJNA267549	SAMN03197565
Serratia marcescens		strain: 395_SMAR	615	ASM106483v1	GCA_001064835.1	GenBank		Scaffold	130011	5199539	2015-07-10		PRJNA267549	SAMN03197586
Serratia marcescens		strain: 398_SMAR	615	ASM106485v1	GCA_001064855.1	GenBank		Scaffold	107501	5198466	2015-07-10		PRJNA267549	SAMN03197588
Serratia marcescens		strain: 454_SMAR	615	ASM106497v1	GCA_001064975.1	GenBank		Scaffold	242118	5209606	2015-07-10		PRJNA267549	SAMN03197646
Serratia marcescens		strain: 508_SMAR	615	ASM106527v1	GCA_001065275.1	GenBank		Scaffold	37114	5918294	2015-07-10		PRJNA267549	SAMN03197701
Serratia marcescens		strain: 532_SMAR	615	ASM106532v1	GCA_001065325.1	GenBank		Contig	168377	5099230	2015-07-10		PRJNA267549	SAMN03197728
Serratia marcescens		strain: 546_SSON	615	ASM106540v1	GCA_001065405.1	GenBank		Scaffold	117900	5102477	2015-07-10		PRJNA267549	SAMN03197744
Serratia marcescens		strain: 666_SMAR	615	ASM106584v1	GCA_001065845.1	GenBank		Scaffold	42841	5463776	2015-07-10		PRJNA267549	SAMN03197870
Serratia marcescens		strain: 684_SMAR	615	ASM106593v1	GCA_001065935.1	GenBank		Scaffold	72920	5472637	2015-07-10		PRJNA267549	SAMN03197887
Serratia marcescens		strain: 709_SMAR	615	ASM106601v1	GCA_001066015.1	GenBank		Contig	20018	5184742	2015-07-10		PRJNA267549	SAMN03197913
Serratia marcescens		strain: 698_SMAR	615	ASM106694v1	GCA_001066945.1	GenBank		Contig	68508	5213052	2015-07-10		PRJNA267549	SAMN03197901
Serratia marcescens		strain: 706_SMAR	615	ASM106701v1	GCA_001067015.1	GenBank		Contig	105296	5106204	2015-07-10		PRJNA267549	SAMN03197911
Serratia marcescens		strain: 790_SMAR	615	ASM106737v1	GCA_001067375.1	GenBank		Scaffold	119776	5687133	2015-07-10		PRJNA267549	SAMN03198002
Serratia marcescens		strain: 907_SMAR	615	ASM106808v1	GCA_001068085.1	GenBank		Contig	80288	4920623	2015-07-10		PRJNA267549	SAMN03198114
Serratia marcescens		strain: 294_SMAR	615	ASM107662v1	GCA_001076625.1	GenBank		Scaffold	170879	5113656	2015-07-10		PRJNA267549	SAMN03197488
Serratia marcescens		strain: RSC-14	615	ASM128036v1	GCA_001280365.1	GenBank	NCBI Prokaryotic Genome Annotation Pipeline	Complete Genome	5127030	5127030	2015-09-09	4745	PRJNA294721	SAMN04029108
Serratia marcescens		strain: SmUNAM836	615	ASM129456v1	GCA_001294565.1	GenBank	Annotation submitted by Yale Center for Genome Analysis, Yale University	Complete Genome	5207023	5233369	2015-09-18	4944	PRJNA284857	SAMN03733572
Serratia marcescens		strain: 950174583	615	UNN41_S5v.02	GCA_001316425.2	GenBank	NCBI Prokaryotic Genome Annotation Pipeline	Contig	61994	6300377	2016-07-28	6058	PRJNA287968	SAMN04011421
Serratia marcescens		strain: 950164094	615	UNN38_S2v.02	GCA_001316505.2	GenBank	NCBI Prokaryotic Genome Annotation Pipeline	Contig	68849	6301540	2016-07-28	6063	PRJNA287968	SAMN04011418
Serratia marcescens		strain: 950172946/950172838	615	UNN43_S7v.02	GCA_001316535.2	GenBank	NCBI Prokaryotic Genome Annotation Pipeline	Contig	61677	6267188	2016-07-28	6018	PRJNA287968	SAMN04011423
Serratia marcescens		strain: 950196656	615	UNN47_S11v.02	GCA_001316555.2	GenBank	NCBI Prokaryotic Genome Annotation Pipeline	Contig	61994	6237024	2016-07-28	5976	PRJNA287968	SAMN04011427
Serratia marcescens		strain: 950005607	615	UNN48_S12v.02	GCA_001316595.2	GenBank	NCBI Prokaryotic Genome Annotation Pipeline	Contig	58369	6264286	2016-07-28	6050	PRJNA287968	SAMN04011428
Serratia marcescens		strain: 9501453777	615	7_S3v02	GCA_001316635.2	GenBank	NCBI Prokaryotic Genome Annotation Pipeline	Contig	59822	6229264	2016-07-28	5974	PRJNA287968	SAMN04011431
Serratia marcescens		strain: 946252515	615	45_S21v.02	GCA_001317085.2	GenBank	NCBI Prokaryotic Genome Annotation Pipeline	Contig	61824	6086068	2016-07-28	5903	PRJNA287968	SAMN04011449
Serratia marcescens		strain: 945154301	615	56_S29v.02	GCA_001317205.2	GenBank	NCBI Prokaryotic Genome Annotation Pipeline	Contig	121222	5644616	2016-07-28	5345	PRJNA287968	SAMN04011457
Serratia marcescens		strain: 950165859	615	71_S36v.02	GCA_001317285.2	GenBank	NCBI Prokaryotic Genome Annotation Pipeline	Contig	67951	6255095	2016-07-28	6028	PRJNA287968	SAMN04011464
Serratia marcescens		strain: 945174350	615	59_S30v.02	GCA_001317425.2	GenBank	NCBI Prokaryotic Genome Annotation Pipeline	Contig	119029	5792167	2016-07-28	5516	PRJNA287968	SAMN04011458
Serratia marcescens		strain: 950166381	615	67_S33v.02	GCA_001317445.2	GenBank	NCBI Prokaryotic Genome Annotation Pipeline	Contig	58379	6292525	2016-07-28	6069	PRJNA287968	SAMN04011461
Serratia marcescens		strain: 950163360	615	68_S34v.02	GCA_001317455.2	GenBank	NCBI Prokaryotic Genome Annotation Pipeline	Contig	65586	6280702	2016-07-28	6027	PRJNA287968	SAMN04011462
Serratia marcescens		strain: B3R3	615	ASM141786v2	GCA_001417865.2	GenBank	NCBI Prokaryotic Genome Annotation Pipeline	Complete Genome	5471721	5594892	2017-02-28	5375	PRJNA299742	SAMN04214975
Serratia marcescens		strain: 2880STDY5682955	615	12082_3#52	GCA_001536325.1	GenBank	Annotation submitted by SC	Scaffold	245778	5215518	2016-01-22	4870	PRJEB5065	SAMEA2274027
Serratia marcescens		strain: 2880STDY5682861	615	12082_2#67	GCA_001536345.1	GenBank	Annotation submitted by SC	Scaffold	254127	5162922	2016-01-22	4800	PRJEB5065	SAMEA2273934
Serratia marcescens		strain: 2880STDY5682980	615	12082_3#76	GCA_001536365.1	GenBank	Annotation submitted by SC	Scaffold	314235	5264793	2016-01-22	4848	PRJEB5065	SAMEA2274052
Serratia marcescens		strain: 2880STDY5682927	615	12082_3#28	GCA_001536385.1	GenBank	Annotation submitted by SC	Scaffold	309997	5105706	2016-01-22	4740	PRJEB5065	SAMEA2273999
Serratia marcescens		strain: 2880STDY5682928	615	12082_3#29	GCA_001536405.1	GenBank	Annotation submitted by SC	Scaffold	181282	5107714	2016-01-22	4741	PRJEB5065	SAMEA2274000
Serratia marcescens		strain: 2880STDY5682998	615	12082_3#92	GCA_001536425.1	GenBank	Annotation submitted by SC	Scaffold	328320	5105012	2016-01-22	4685	PRJEB5065	SAMEA2274070
Serratia marcescens		strain: 2880STDY5682856	615	12082_2#63	GCA_001536445.1	GenBank	Annotation submitted by SC	Scaffold	264111	5097892	2016-01-21	4737	PRJEB5065	SAMEA2273929
Serratia marcescens		strain: 2880STDY5682864	615	12082_2#70	GCA_001536465.1	GenBank	Annotation submitted by SC	Scaffold	325590	5272999	2016-01-22	4871	PRJEB5065	SAMEA2273937
Serratia marcescens		strain: 2880STDY5682815	615	12082_2#24	GCA_001536485.1	GenBank	Annotation submitted by SC	Scaffold	185090	5339660	2016-01-22	4972	PRJEB5065	SAMEA2273888
Serratia marcescens		strain: 2880STDY5682857	615	12082_2#64	GCA_001536505.1	GenBank	Annotation submitted by SC	Scaffold	281358	5190412	2016-01-22	4856	PRJEB5065	SAMEA2273930
Serratia marcescens		strain: 2880STDY5682952	615	12082_3#49	GCA_001536525.1	GenBank	Annotation submitted by SC	Scaffold	236060	5354060	2016-01-22	4969	PRJEB5065	SAMEA2274024
Serratia marcescens		strain: 2880STDY5682994	615	12082_3#88	GCA_001536545.1	GenBank	Annotation submitted by SC	Scaffold	260303	5010307	2016-01-21	4616	PRJEB5065	SAMEA2274066
Serratia marcescens		strain: 2880STDY5682999	615	12082_5#49	GCA_001536565.1	GenBank	Annotation submitted by SC	Scaffold	333636	5053824	2016-01-21	4674	PRJEB5065	SAMEA2274071
Serratia marcescens		strain: 2880STDY5682922	615	12082_5#39	GCA_001536585.1	GenBank	Annotation submitted by SC	Scaffold	300604	5125109	2016-01-22	4745	PRJEB5065	SAMEA2273994
Serratia marcescens		strain: 2880STDY5683026	615	12045_8#19	GCA_001536605.1	GenBank	Annotation submitted by SC	Scaffold	433635	5129963	2016-01-22	4763	PRJEB5065	SAMEA2274096
Serratia marcescens		strain: 2880STDY5682959	615	12082_3#56	GCA_001536625.1	GenBank	Annotation submitted by SC	Scaffold	283986	5007512	2016-01-21	4614	PRJEB5065	SAMEA2274031
Serratia marcescens		strain: 2880STDY5682977	615	12082_3#73	GCA_001536645.1	GenBank	Annotation submitted by SC	Scaffold	284125	5010658	2016-01-21	4622	PRJEB5065	SAMEA2274049
Serratia marcescens		strain: 2880STDY5682960	615	12082_3#57	GCA_001536665.1	GenBank	Annotation submitted by SC	Scaffold	275769	5107773	2016-01-22	4678	PRJEB5065	SAMEA2274032
Serratia marcescens		strain: 2880STDY5682882	615	12082_2#86	GCA_001536685.1	GenBank	Annotation submitted by SC	Scaffold	195900	5148880	2016-01-22	4742	PRJEB5065	SAMEA2273955
Serratia marcescens		strain: 2880STDY5682964	615	12082_3#61	GCA_001536705.1	GenBank	Annotation submitted by SC	Scaffold	335157	4988854	2016-01-21	4620	PRJEB5065	SAMEA2274036
Serratia marcescens		strain: 2880STDY5682906	615	12082_3#14	GCA_001536725.1	GenBank	Annotation submitted by SC	Scaffold	237112	5156554	2016-01-22	4801	PRJEB5065	SAMEA2273979
Serratia marcescens		strain: 2880STDY5682992	615	12082_3#86	GCA_001536745.1	GenBank	Annotation submitted by SC	Scaffold	294140	5355544	2016-01-22	4980	PRJEB5065	SAMEA2274064
Serratia marcescens		strain: 2880STDY5682859	615	12082_2#66	GCA_001536765.1	GenBank	Annotation submitted by SC	Scaffold	298396	5106188	2016-01-22	4737	PRJEB5065	SAMEA2273932
Serratia marcescens		strain: 2880STDY5682929	615	12082_3#30	GCA_001536845.1	GenBank	Annotation submitted by SC	Scaffold	278521	5363427	2016-01-22	4995	PRJEB5065	SAMEA2274001
Serratia marcescens		strain: 2880STDY5682950	615	12082_3#47	GCA_001536895.1	GenBank	Annotation submitted by SC	Scaffold	236091	5125667	2016-01-22	4751	PRJEB5065	SAMEA2274022
Serratia marcescens		strain: 2880STDY5682966	615	12082_3#63	GCA_001536945.1	GenBank	Annotation submitted by SC	Scaffold	259285	5127978	2016-01-22	4777	PRJEB5065	SAMEA2274038
Serratia marcescens		strain: 2880STDY5682942	615	12082_3#42	GCA_001536965.1	GenBank	Annotation submitted by SC	Scaffold	341582	5150245	2016-01-22	4793	PRJEB5065	SAMEA2274014
Serratia marcescens		strain: 2880STDY5682874	615	12082_2#79	GCA_001536985.1	GenBank	Annotation submitted by SC	Scaffold	327949	5162340	2016-01-22	4717	PRJEB5065	SAMEA2273947
Serratia marcescens		strain: 2880STDY5682951	615	12082_3#48	GCA_001537005.1	GenBank	Annotation submitted by SC	Scaffold	273362	5202521	2016-01-22	4868	PRJEB5065	SAMEA2274023
Serratia marcescens		strain: 2880STDY5682846	615	12082_2#54	GCA_001537025.1	GenBank	Annotation submitted by SC	Scaffold	240962	5281803	2016-01-22	4886	PRJEB5065	SAMEA2273919
Serratia marcescens		strain: 2880STDY5682914	615	12082_5#37	GCA_001537045.1	GenBank	Annotation submitted by SC	Scaffold	335530	5156973	2016-01-22	4756	PRJEB5065	SAMEA2273986
Serratia marcescens		strain: 2880STDY5682905	615	12082_3#13	GCA_001537065.1	GenBank	Annotation submitted by SC	Scaffold	254236	5094405	2016-01-22	4731	PRJEB5065	SAMEA2273978
Serratia marcescens		strain: 2880STDY5683001	615	12082_3#93	GCA_001537085.1	GenBank	Annotation submitted by SC	Scaffold	303820	5073337	2016-01-21	4690	PRJEB5065	SAMEA2274073
Serratia marcescens		strain: 2880STDY5683024	615	12045_8#17	GCA_001537105.1	GenBank	Annotation submitted by SC	Scaffold	307676	5112333	2016-01-22	4747	PRJEB5065	SAMEA2274094
Serratia marcescens		strain: 2880STDY5682916	615	12082_3#20	GCA_001537125.1	GenBank	Annotation submitted by SC	Scaffold	314722	5289673	2016-01-22	4906	PRJEB5065	SAMEA2273988
Serratia marcescens		strain: 2880STDY5682819	615	12082_2#28	GCA_001537145.1	GenBank	Annotation submitted by SC	Scaffold	245710	5368150	2016-01-22	4959	PRJEB5065	SAMEA2273892
Serratia marcescens		strain: 2880STDY5682944	615	12082_5#44	GCA_001537165.1	GenBank	Annotation submitted by SC	Scaffold	561612	5297270	2016-01-22	4921	PRJEB5065	SAMEA2274016
Serratia marcescens		strain: 2880STDY5682924	615	12082_3#26	GCA_001537185.1	GenBank	Annotation submitted by SC	Scaffold	261841	5125337	2016-01-22	4757	PRJEB5065	SAMEA2273996
Serratia marcescens		strain: 2880STDY5682828	615	12082_2#37	GCA_001537205.1	GenBank	Annotation submitted by SC	Scaffold	412283	5230461	2016-01-22	4884	PRJEB5065	SAMEA2273901
Serratia marcescens		strain: 2880STDY5682866	615	12082_2#72	GCA_001537225.1	GenBank	Annotation submitted by SC	Scaffold	260591	5275660	2016-01-22	4904	PRJEB5065	SAMEA2273939
Serratia marcescens		strain: 2880STDY5682871	615	12082_2#77	GCA_001537245.1	GenBank	Annotation submitted by SC	Scaffold	345636	5128803	2016-01-22	4763	PRJEB5065	SAMEA2273944
Serratia marcescens		strain: 2880STDY5683022	615	12045_8#16	GCA_001537285.1	GenBank	Annotation submitted by SC	Scaffold	307215	5050530	2016-01-21	4672	PRJEB5065	SAMEA2274092
Serratia marcescens		strain: 2880STDY5682930	615	12082_5#41	GCA_001537305.1	GenBank	Annotation submitted by SC	Scaffold	259221	4992310	2016-01-21	4592	PRJEB5065	SAMEA2274002
Serratia marcescens		strain: 2880STDY5682845	615	12082_2#53	GCA_001537325.1	GenBank	Annotation submitted by SC	Scaffold	297002	5203695	2016-01-22	4778	PRJEB5065	SAMEA2273918
Serratia marcescens		strain: 2880STDY5682872	615	12082_2#78	GCA_001537345.1	GenBank	Annotation submitted by SC	Scaffold	259518	5130524	2016-01-22	4731	PRJEB5065	SAMEA2273945
Serratia marcescens		strain: 2880STDY5682897	615	12082_3#5	GCA_001537365.1	GenBank	Annotation submitted by SC	Scaffold	300608	5083377	2016-01-21	4698	PRJEB5065	SAMEA2273970
Serratia marcescens		strain: 2880STDY5683035	615	12045_8#26	GCA_001537405.1	GenBank	Annotation submitted by SC	Scaffold	266926	5051442	2016-01-21	4655	PRJEB5065	SAMEA2274104
Serratia marcescens		strain: 2880STDY5682840	615	12082_2#48	GCA_001537425.1	GenBank	Annotation submitted by SC	Scaffold	214084	5109430	2016-01-22	4682	PRJEB5065	SAMEA2273913
Serratia marcescens		strain: 2880STDY5683014	615	12045_8#9	GCA_001537445.1	GenBank	Annotation submitted by SC	Scaffold	244778	5167238	2016-01-22	4819	PRJEB5065	SAMEA2274084
Serratia marcescens		strain: 2880STDY5682878	615	12082_2#82	GCA_001537465.1	GenBank	Annotation submitted by SC	Scaffold	343311	5082455	2016-01-21	4694	PRJEB5065	SAMEA2273951
Serratia marcescens		strain: 2880STDY5682869	615	12082_2#75	GCA_001537485.1	GenBank	Annotation submitted by SC	Scaffold	278576	5010177	2016-01-21	4617	PRJEB5065	SAMEA2273942
Serratia marcescens		strain: 2880STDY5682898	615	12082_5#35	GCA_001537505.1	GenBank	Annotation submitted by SC	Scaffold	339477	5168259	2016-01-22	4810	PRJEB5065	SAMEA2273971
Serratia marcescens		strain: 2880STDY5682816	615	12082_2#25	GCA_001537525.1	GenBank	Annotation submitted by SC	Scaffold	278523	5337851	2016-01-22	4963	PRJEB5065	SAMEA2273889
Serratia marcescens		strain: 2880STDY5682911	615	12082_3#18	GCA_001537545.1	GenBank	Annotation submitted by SC	Scaffold	442962	5368690	2016-01-22	4965	PRJEB5065	SAMEA2273983
Serratia marcescens		strain: 2880STDY5683034	615	12045_8#25	GCA_001537565.1	GenBank	Annotation submitted by SC	Scaffold	190456	5466134	2016-01-22	5111	PRJEB5065	SAMEA2274103
Serratia marcescens		strain: 2880STDY5682974	615	12082_3#71	GCA_001537585.1	GenBank	Annotation submitted by SC	Scaffold	312333	5053189	2016-01-21	4677	PRJEB5065	SAMEA2274046
Serratia marcescens		strain: 2880STDY5682851	615	12082_2#59	GCA_001537605.1	GenBank	Annotation submitted by SC	Scaffold	248465	5011452	2016-01-21	4628	PRJEB5065	SAMEA2273924
Serratia marcescens		strain: 2880STDY5682926	615	12082_3#27	GCA_001537625.1	GenBank	Annotation submitted by SC	Scaffold	325161	5088093	2016-01-21	4727	PRJEB5065	SAMEA2273998
Serratia marcescens		strain: 2880STDY5682830	615	12082_2#39	GCA_001537645.1	GenBank	Annotation submitted by SC	Scaffold	241400	5217471	2016-01-22	4876	PRJEB5065	SAMEA2273903
Serratia marcescens		strain: 2880STDY5682881	615	12082_2#85	GCA_001537665.1	GenBank	Annotation submitted by SC	Scaffold	260982	5167663	2016-01-22	4801	PRJEB5065	SAMEA2273954
Serratia marcescens		strain: 2880STDY5682853	615	12082_5#32	GCA_001537685.1	GenBank	Annotation submitted by SC	Scaffold	342961	5083475	2016-01-21	4702	PRJEB5065	SAMEA2273926
Serratia marcescens		strain: 2880STDY5682986	615	12082_3#82	GCA_001537705.1	GenBank	Annotation submitted by SC	Scaffold	269674	5198532	2016-01-22	4868	PRJEB5065	SAMEA2274058
Serratia marcescens		strain: 2880STDY5682900	615	12082_3#7	GCA_001537725.1	GenBank	Annotation submitted by SC	Scaffold	102783	5098449	2016-01-22	4751	PRJEB5065	SAMEA2273973
Serratia marcescens		strain: 2880STDY5683003	615	12082_3#95	GCA_001537745.1	GenBank	Annotation submitted by SC	Scaffold	322924	5128686	2016-01-22	4758	PRJEB5065	SAMEA2274075
Serratia marcescens		strain: 2880STDY5682820	615	12082_2#29	GCA_001537765.1	GenBank	Annotation submitted by SC	Scaffold	259522	5011332	2016-01-21	4615	PRJEB5065	SAMEA2273893
Serratia marcescens		strain: 2880STDY5683006	615	12045_8#1	GCA_001537785.1	GenBank	Annotation submitted by SC	Scaffold	340665	5204341	2016-01-22	4794	PRJEB5065	SAMEA2274077
Serratia marcescens		strain: 2880STDY5683016	615	12082_5#51	GCA_001537805.1	GenBank	Annotation submitted by SC	Scaffold	292709	5008681	2016-01-21	4620	PRJEB5065	SAMEA2274086
Serratia marcescens		strain: 2880STDY5683030	615	12045_8#21	GCA_001537825.1	GenBank	Annotation submitted by SC	Scaffold	395717	5010350	2016-01-21	4613	PRJEB5065	SAMEA2274099
Serratia marcescens		strain: 2880STDY5682823	615	12082_2#32	GCA_001537845.1	GenBank	Annotation submitted by SC	Scaffold	261698	5053360	2016-01-21	4683	PRJEB5065	SAMEA2273896
Serratia marcescens		strain: 2880STDY5682949	615	12082_5#46	GCA_001537865.1	GenBank	Annotation submitted by SC	Scaffold	290845	5300113	2016-01-22	4958	PRJEB5065	SAMEA2274021
Serratia marcescens		strain: 2880STDY5682825	615	12082_2#34	GCA_001537885.1	GenBank	Annotation submitted by SC	Scaffold	259308	5010448	2016-01-21	4613	PRJEB5065	SAMEA2273898
Serratia marcescens		strain: 2880STDY5682876	615	12082_5#34	GCA_001537905.1	GenBank	Annotation submitted by SC	Scaffold	324032	5056306	2016-01-21	4670	PRJEB5065	SAMEA2273949
Serratia marcescens		strain: 2880STDY5682995	615	12082_3#89	GCA_001537925.1	GenBank	Annotation submitted by SC	Scaffold	492922	5368447	2016-01-22	4963	PRJEB5065	SAMEA2274067
Serratia marcescens		strain: 2880STDY5682947	615	12082_3#46	GCA_001538005.1	GenBank	Annotation submitted by SC	Scaffold	273011	5165393	2016-01-22	4812	PRJEB5065	SAMEA2274019
Serratia marcescens		strain: 2880STDY5682971	615	12082_3#68	GCA_001538115.1	GenBank	Annotation submitted by SC	Scaffold	235336	5183830	2016-01-22	4793	PRJEB5065	SAMEA2274043
Serratia marcescens		strain: 2880STDY5683020	615	12045_8#14	GCA_001538195.1	GenBank	Annotation submitted by SC	Scaffold	245080	5231572	2016-01-22	4811	PRJEB5065	SAMEA2274090
Serratia marcescens		strain: 2880STDY5682912	615	12082_5#36	GCA_001538275.1	GenBank	Annotation submitted by SC	Scaffold	295279	5011395	2016-01-21	4613	PRJEB5065	SAMEA2273984
Serratia marcescens		strain: 2880STDY5682939	615	12082_5#42	GCA_001538325.1	GenBank	Annotation submitted by SC	Scaffold	285363	5212253	2016-01-22	4829	PRJEB5065	SAMEA2274011
Serratia marcescens		strain: 2880STDY5682888	615	12082_2#92	GCA_001538345.1	GenBank	Annotation submitted by SC	Scaffold	246265	5275068	2016-01-22	4878	PRJEB5065	SAMEA2273961
Serratia marcescens		strain: 2880STDY5682887	615	12082_2#91	GCA_001538365.1	GenBank	Annotation submitted by SC	Scaffold	314991	5237665	2016-01-22	4823	PRJEB5065	SAMEA2273960
Serratia marcescens		strain: 2880STDY5682835	615	12082_5#30	GCA_001538385.1	GenBank	Annotation submitted by SC	Scaffold	467303	5048609	2016-01-21	4681	PRJEB5065	SAMEA2273908
Serratia marcescens		strain: 2880STDY5682968	615	12082_3#65	GCA_001538405.1	GenBank	Annotation submitted by SC	Scaffold	259052	5007729	2016-01-21	4614	PRJEB5065	SAMEA2274040
Serratia marcescens		strain: 2880STDY5682868	615	12082_2#74	GCA_001538425.1	GenBank	Annotation submitted by SC	Scaffold	286074	5009388	2016-01-21	4630	PRJEB5065	SAMEA2273941
Serratia marcescens		strain: 2880STDY5682848	615	12082_2#56	GCA_001538445.1	GenBank	Annotation submitted by SC	Scaffold	267343	5298511	2016-01-22	4881	PRJEB5065	SAMEA2273921
Serratia marcescens		strain: 2880STDY5683010	615	12045_8#5	GCA_001538465.1	GenBank	Annotation submitted by SC	Scaffold	283924	5167735	2016-01-22	4831	PRJEB5065	SAMEA2274081
Serratia marcescens		strain: 2880STDY5683021	615	12045_8#15	GCA_001538485.1	GenBank	Annotation submitted by SC	Scaffold	293243	5221867	2016-01-22	4873	PRJEB5065	SAMEA2274091
Serratia marcescens		strain: 2880STDY5682945	615	12082_3#45	GCA_001538505.1	GenBank	Annotation submitted by SC	Scaffold	335086	5003344	2016-01-21	4624	PRJEB5065	SAMEA2274017
Serratia marcescens		strain: 2880STDY5682824	615	12082_2#33	GCA_001538525.1	GenBank	Annotation submitted by SC	Scaffold	201960	5106997	2016-01-22	4683	PRJEB5065	SAMEA2273897
Serratia marcescens		strain: 2880STDY5683017	615	12045_8#11	GCA_001538545.1	GenBank	Annotation submitted by SC	Scaffold	325661	5168869	2016-01-22	4759	PRJEB5065	SAMEA2274087
Serratia marcescens		strain: 2880STDY5683004	615	12082_3#96	GCA_001538565.1	GenBank	Annotation submitted by SC	Scaffold	266761	5285069	2016-01-22	4885	PRJEB5065	SAMEA2274076
Serratia marcescens		strain: 2880STDY5682979	615	12082_3#75	GCA_001538585.1	GenBank	Annotation submitted by SC	Scaffold	256739	5388402	2016-01-22	4997	PRJEB5065	SAMEA2274051
Serratia marcescens		strain: 2880STDY5682822	615	12082_2#30	GCA_001538605.1	GenBank	Annotation submitted by SC	Scaffold	506615	5219725	2016-01-22	4877	PRJEB5065	SAMEA2273895
Serratia marcescens		strain: 2880STDY5682836	615	12082_2#44	GCA_001538625.1	GenBank	Annotation submitted by SC	Scaffold	310881	5104262	2016-01-22	4737	PRJEB5065	SAMEA2273909
Serratia marcescens		strain: 2880STDY5682907	615	12082_3#15	GCA_001538645.1	GenBank	Annotation submitted by SC	Scaffold	278529	5273455	2016-01-22	4861	PRJEB5065	SAMEA2273980
Serratia marcescens		strain: 2880STDY5682975	615	12082_5#47	GCA_001538665.1	GenBank	Annotation submitted by SC	Scaffold	241525	5108928	2016-01-22	4686	PRJEB5065	SAMEA2274047
Serratia marcescens		strain: 2880STDY5682967	615	12082_3#64	GCA_001538685.1	GenBank	Annotation submitted by SC	Scaffold	284509	5007299	2016-01-21	4611	PRJEB5065	SAMEA2274039
Serratia marcescens		strain: 2880STDY5683032	615	12045_8#23	GCA_001538705.1	GenBank	Annotation submitted by SC	Scaffold	251419	5369891	2016-01-22	4964	PRJEB5065	SAMEA2274101
Serratia marcescens		strain: 2880STDY5682852	615	12082_2#60	GCA_001538725.1	GenBank	Annotation submitted by SC	Scaffold	266537	5011332	2016-01-21	4626	PRJEB5065	SAMEA2273925
Serratia marcescens		strain: 2880STDY5682934	615	12082_3#35	GCA_001538745.1	GenBank	Annotation submitted by SC	Scaffold	265301	5376142	2016-01-22	4958	PRJEB5065	SAMEA2274006
Serratia marcescens		strain: 2880STDY5682826	615	12082_2#35	GCA_001538765.1	GenBank	Annotation submitted by SC	Scaffold	258651	5154320	2016-01-22	4787	PRJEB5065	SAMEA2273899
Serratia marcescens		strain: 2880STDY5683025	615	12045_8#18	GCA_001538785.1	GenBank	Annotation submitted by SC	Scaffold	99071	5719427	2016-01-22	5422	PRJEB5065	SAMEA2274095
Serratia marcescens		strain: 2880STDY5682847	615	12082_2#55	GCA_001538805.1	GenBank	Annotation submitted by SC	Scaffold	200186	5327582	2016-01-22	4947	PRJEB5065	SAMEA2273920
Serratia marcescens		strain: 2880STDY5682883	615	12082_2#87	GCA_001538825.1	GenBank	Annotation submitted by SC	Scaffold	270748	5142373	2016-01-22	4779	PRJEB5065	SAMEA2273956
Serratia marcescens		strain: 2880STDY5682996	615	12082_3#90	GCA_001538845.1	GenBank	Annotation submitted by SC	Scaffold	335530	5009659	2016-01-21	4618	PRJEB5065	SAMEA2274068
Serratia marcescens		strain: 2880STDY5682993	615	12082_3#87	GCA_001538865.1	GenBank	Annotation submitted by SC	Scaffold	259401	5009919	2016-01-21	4621	PRJEB5065	SAMEA2274065
Serratia marcescens		strain: 2880STDY5682931	615	12082_3#32	GCA_001538885.1	GenBank	Annotation submitted by SC	Scaffold	325659	5313406	2016-01-22	4914	PRJEB5065	SAMEA2274003
Serratia marcescens		strain: 2880STDY5682814	615	12082_2#23	GCA_001538905.1	GenBank	Annotation submitted by SC	Scaffold	264904	5363388	2016-01-22	5001	PRJEB5065	SAMEA2273887
Serratia marcescens		strain: 2880STDY5682901	615	12082_3#9	GCA_001538925.1	GenBank	Annotation submitted by SC	Scaffold	367134	5148857	2016-01-22	4739	PRJEB5065	SAMEA2273974
Serratia marcescens		strain: 2880STDY5682933	615	12082_3#34	GCA_001538945.1	GenBank	Annotation submitted by SC	Scaffold	301008	5181682	2016-01-22	4824	PRJEB5065	SAMEA2274005
Serratia marcescens		strain: 2880STDY5682938	615	12082_3#39	GCA_001538965.1	GenBank	Annotation submitted by SC	Scaffold	265575	5107414	2016-01-22	4688	PRJEB5065	SAMEA2274010
Serratia marcescens		strain: 2880STDY5683036	615	12045_8#27	GCA_001538985.1	GenBank	Annotation submitted by SC	Scaffold	212667	5002818	2016-01-21	4615	PRJEB5065	SAMEA2274105
Serratia marcescens		strain: 2880STDY5682873	615	12082_5#33	GCA_001539005.1	GenBank	Annotation submitted by SC	Scaffold	344592	5128342	2016-01-22	4760	PRJEB5065	SAMEA2273946
Serratia marcescens		strain: 2880STDY5682818	615	12082_2#27	GCA_001539025.1	GenBank	Annotation submitted by SC	Scaffold	280166	5369317	2016-01-22	4963	PRJEB5065	SAMEA2273891
Serratia marcescens		strain: 2880STDY5682935	615	12082_3#36	GCA_001539045.1	GenBank	Annotation submitted by SC	Scaffold	75271	5567855	2016-01-22	5261	PRJEB5065	SAMEA2274007
Serratia marcescens		strain: 2880STDY5682988	615	12082_5#48	GCA_001539065.1	GenBank	Annotation submitted by SC	Scaffold	349106	5102104	2016-01-21	4728	PRJEB5065	SAMEA2274060
Serratia marcescens		strain: 2880STDY5682904	615	12082_3#12	GCA_001539085.1	GenBank	Annotation submitted by SC	Scaffold	529551	5243350	2016-01-22	4827	PRJEB5065	SAMEA2273977
Serratia marcescens		strain: 2880STDY5683015	615	12045_8#10	GCA_001539105.1	GenBank	Annotation submitted by SC	Scaffold	234394	5145069	2016-01-22	4731	PRJEB5065	SAMEA2274085
Serratia marcescens		strain: 2880STDY5683011	615	12045_8#6	GCA_001539125.1	GenBank	Annotation submitted by SC	Scaffold	247740	5166751	2016-01-22	4817	PRJEB5065	SAMEA2274082
Serratia marcescens		strain: 2880STDY5682908	615	12082_3#16	GCA_001539145.1	GenBank	Annotation submitted by SC	Scaffold	334853	5305921	2016-01-22	4935	PRJEB5065	SAMEA2273981
Serratia marcescens		strain: 2880STDY5683009	615	12045_8#4	GCA_001539185.1	GenBank	Annotation submitted by SC	Scaffold	323716	4976108	2016-01-21	4580	PRJEB5065	SAMEA2274080
Serratia marcescens		strain: 2880STDY5682962	615	12082_3#59	GCA_001539205.1	GenBank	Annotation submitted by SC	Scaffold	313075	5205491	2016-01-22	4880	PRJEB5065	SAMEA2274034
Serratia marcescens		strain: 2880STDY5683013	615	12045_8#7	GCA_001539225.1	GenBank	Annotation submitted by SC	Scaffold	432085	5156629	2016-01-22	4721	PRJEB5065	SAMEA2274083
Serratia marcescens		strain: 2880STDY5682921	615	12082_3#24	GCA_001539245.1	GenBank	Annotation submitted by SC	Scaffold	345769	5094654	2016-01-21	4723	PRJEB5065	SAMEA2273993
Serratia marcescens		strain: 2880STDY5682854	615	12082_2#61	GCA_001539265.1	GenBank	Annotation submitted by SC	Scaffold	514245	5097184	2016-01-21	4740	PRJEB5065	SAMEA2273927
Serratia marcescens		strain: 2880STDY5682936	615	12082_3#37	GCA_001539285.1	GenBank	Annotation submitted by SC	Scaffold	245957	5108369	2016-01-22	4691	PRJEB5065	SAMEA2274008
Serratia marcescens		strain: 2880STDY5683007	615	12045_8#2	GCA_001539305.1	GenBank	Annotation submitted by SC	Scaffold	285179	5127698	2016-01-22	4760	PRJEB5065	SAMEA2274078
Serratia marcescens		strain: 2880STDY5682956	615	12082_3#53	GCA_001539325.1	GenBank	Annotation submitted by SC	Scaffold	273198	5213093	2016-01-22	4855	PRJEB5065	SAMEA2274028
Serratia marcescens		strain: 2880STDY5682884	615	12082_2#88	GCA_001539345.1	GenBank	Annotation submitted by SC	Scaffold	281999	5147945	2016-01-22	4739	PRJEB5065	SAMEA2273957
Serratia marcescens		strain: 2880STDY5682850	615	12082_2#58	GCA_001539365.1	GenBank	Annotation submitted by SC	Scaffold	201461	5296864	2016-01-22	4990	PRJEB5065	SAMEA2273923
Serratia marcescens		strain: 2880STDY5682913	615	12082_3#19	GCA_001539385.1	GenBank	Annotation submitted by SC	Scaffold	411116	5155192	2016-01-22	4777	PRJEB5065	SAMEA2273985
Serratia marcescens		strain: 2880STDY5682937	615	12082_3#38	GCA_001539405.1	GenBank	Annotation submitted by SC	Scaffold	314533	5243580	2016-01-22	4848	PRJEB5065	SAMEA2274009
Serratia marcescens		strain: 2880STDY5682877	615	12082_2#81	GCA_001539425.1	GenBank	Annotation submitted by SC	Scaffold	423276	5117800	2016-01-22	4757	PRJEB5065	SAMEA2273950
Serratia marcescens		strain: 2880STDY5682965	615	12082_3#62	GCA_001539445.1	GenBank	Annotation submitted by SC	Scaffold	403114	5162571	2016-01-22	4797	PRJEB5065	SAMEA2274037
Serratia marcescens		strain: 2880STDY5683000	615	12082_5#50	GCA_001539465.1	GenBank	Annotation submitted by SC	Scaffold	235326	5211265	2016-01-22	4794	PRJEB5065	SAMEA2274072
Serratia marcescens		strain: 2880STDY5683008	615	12045_8#3	GCA_001539485.1	GenBank	Annotation submitted by SC	Scaffold	283041	5213647	2016-01-22	4874	PRJEB5065	SAMEA2274079
Serratia marcescens		strain: 2880STDY5682831	615	12082_2#40	GCA_001539505.1	GenBank	Annotation submitted by SC	Scaffold	264902	5217336	2016-01-22	4871	PRJEB5065	SAMEA2273904
Serratia marcescens		strain: 2880STDY5683027	615	12082_5#52	GCA_001539525.1	GenBank	Annotation submitted by SC	Scaffold	325535	5201064	2016-01-22	4781	PRJEB5065	SAMEA2274097
Serratia marcescens		strain: 2880STDY5682953	615	12082_3#50	GCA_001539545.1	GenBank	Annotation submitted by SC	Scaffold	347938	5358144	2016-01-22	4992	PRJEB5065	SAMEA2274025
Serratia marcescens		strain: 2880STDY5682893	615	12082_3#1	GCA_001539565.1	GenBank	Annotation submitted by SC	Scaffold	441723	5201132	2016-01-22	4781	PRJEB5065	SAMEA2273966
Serratia marcescens		strain: 2880STDY5682863	615	12082_2#69	GCA_001539585.1	GenBank	Annotation submitted by SC	Scaffold	377338	5367873	2016-01-22	4961	PRJEB5065	SAMEA2273936
Serratia marcescens		strain: 2880STDY5682984	615	12082_3#80	GCA_001539605.1	GenBank	Annotation submitted by SC	Scaffold	256302	5181773	2016-01-22	4842	PRJEB5065	SAMEA2274056
Serratia marcescens		strain: 2880STDY5682943	615	12082_3#44	GCA_001539625.1	GenBank	Annotation submitted by SC	Scaffold	258542	5331637	2016-01-22	5026	PRJEB5065	SAMEA2274015
Serratia marcescens		strain: 2880STDY5682838	615	12082_2#46	GCA_001539645.1	GenBank	Annotation submitted by SC	Scaffold	346144	5010746	2016-01-21	4614	PRJEB5065	SAMEA2273911
Serratia marcescens		strain: 2880STDY5682954	615	12082_3#51	GCA_001539665.1	GenBank	Annotation submitted by SC	Scaffold	255641	5009046	2016-01-21	4629	PRJEB5065	SAMEA2274026
Serratia marcescens		strain: 2880STDY5682983	615	12082_3#79	GCA_001539685.1	GenBank	Annotation submitted by SC	Scaffold	283969	5172212	2016-01-22	4740	PRJEB5065	SAMEA2274055
Serratia marcescens		strain: 2880STDY5682843	615	12082_2#51	GCA_001539705.1	GenBank	Annotation submitted by SC	Scaffold	336818	5201209	2016-01-22	4782	PRJEB5065	SAMEA2273916
Serratia marcescens		strain: 2880STDY5682839	615	12082_2#47	GCA_001539725.1	GenBank	Annotation submitted by SC	Scaffold	271118	5184848	2016-01-22	4832	PRJEB5065	SAMEA2273912
Serratia marcescens		strain: 2880STDY5682889	615	12082_2#93	GCA_001539745.1	GenBank	Annotation submitted by SC	Scaffold	286453	5009694	2016-01-21	4630	PRJEB5065	SAMEA2273962
Serratia marcescens		strain: 2880STDY5682858	615	12082_2#65	GCA_001539765.1	GenBank	Annotation submitted by SC	Scaffold	298566	5106299	2016-01-21	4743	PRJEB5065	SAMEA2273931
Serratia marcescens		strain: 2880STDY5682827	615	12082_2#36	GCA_001539785.1	GenBank	Annotation submitted by SC	Scaffold	353059	5135193	2016-01-22	4748	PRJEB5065	SAMEA2273900
Serratia marcescens		strain: 2880STDY5682834	615	12082_2#42	GCA_001539805.1	GenBank	Annotation submitted by SC	Scaffold	256984	5052392	2016-01-21	4683	PRJEB5065	SAMEA2273907
Serratia marcescens		strain: 2880STDY5682978	615	12082_3#74	GCA_001539825.1	GenBank	Annotation submitted by SC	Scaffold	385851	5227168	2016-01-22	4881	PRJEB5065	SAMEA2274050
Serratia marcescens		strain: 2880STDY5682867	615	12082_2#73	GCA_001539845.1	GenBank	Annotation submitted by SC	Scaffold	355691	5247390	2016-01-22	4850	PRJEB5065	SAMEA2273940
Serratia marcescens		strain: 2880STDY5682903	615	12082_3#11	GCA_001539865.1	GenBank	Annotation submitted by SC	Scaffold	325474	5367426	2016-01-22	5001	PRJEB5065	SAMEA2273976
Serratia marcescens		strain: 2880STDY5682865	615	12082_2#71	GCA_001539885.1	GenBank	Annotation submitted by SC	Scaffold	263080	5202905	2016-01-22	4781	PRJEB5065	SAMEA2273938
Serratia marcescens		strain: 2880STDY5682961	615	12082_3#58	GCA_001539905.1	GenBank	Annotation submitted by SC	Scaffold	319844	5074509	2016-01-21	4708	PRJEB5065	SAMEA2274033
Serratia marcescens		strain: 2880STDY5682875	615	12082_2#80	GCA_001539925.1	GenBank	Annotation submitted by SC	Scaffold	283991	5035556	2016-01-21	4674	PRJEB5065	SAMEA2273948
Serratia marcescens		strain: 2880STDY5682963	615	12082_3#60	GCA_001539945.1	GenBank	Annotation submitted by SC	Scaffold	250704	5126370	2016-01-22	4770	PRJEB5065	SAMEA2274035
Serratia marcescens		strain: 2880STDY5682829	615	12082_2#38	GCA_001539965.1	GenBank	Annotation submitted by SC	Scaffold	403687	5134886	2016-01-22	4754	PRJEB5065	SAMEA2273902
Serratia marcescens		strain: 2880STDY5683033	615	12045_8#24	GCA_001539985.1	GenBank	Annotation submitted by SC	Scaffold	280841	5010780	2016-01-21	4661	PRJEB5065	SAMEA2274102
Serratia marcescens		strain: 2880STDY5682958	615	12082_3#55	GCA_001540005.1	GenBank	Annotation submitted by SC	Scaffold	261954	5110732	2016-01-21	4685	PRJEB5065	SAMEA2274030
Serratia marcescens		strain: 2880STDY5682940	615	12082_3#40	GCA_001540025.1	GenBank	Annotation submitted by SC	Scaffold	310775	5173423	2016-01-22	4816	PRJEB5065	SAMEA2274012
Serratia marcescens		strain: 2880STDY5682981	615	12082_3#77	GCA_001540045.1	GenBank	Annotation submitted by SC	Scaffold	339663	5170866	2016-01-22	4743	PRJEB5065	SAMEA2274053
Serratia marcescens		strain: 2880STDY5682990	615	12082_3#84	GCA_001540065.1	GenBank	Annotation submitted by SC	Scaffold	267343	5279311	2016-01-22	4884	PRJEB5065	SAMEA2274062
Serratia marcescens		strain: 2880STDY5682925	615	12082_5#40	GCA_001540085.1	GenBank	Annotation submitted by SC	Scaffold	403276	5183630	2016-01-22	4801	PRJEB5065	SAMEA2273997
Serratia marcescens		strain: 2880STDY5682902	615	12082_3#10	GCA_001540105.1	GenBank	Annotation submitted by SC	Scaffold	233376	5368892	2016-01-22	4998	PRJEB5065	SAMEA2273975
Serratia marcescens		strain: 2880STDY5683037	615	12045_8#28	GCA_001540125.1	GenBank	Annotation submitted by SC	Scaffold	335191	5160044	2016-01-22	4809	PRJEB5065	SAMEA2274106
Serratia marcescens		strain: 2880STDY5682932	615	12082_3#33	GCA_001540145.1	GenBank	Annotation submitted by SC	Scaffold	265064	5216158	2016-01-22	4868	PRJEB5065	SAMEA2274004
Serratia marcescens		strain: 2880STDY5682997	615	12082_3#91	GCA_001540165.1	GenBank	Annotation submitted by SC	Scaffold	319929	5069210	2016-01-21	4697	PRJEB5065	SAMEA2274069
Serratia marcescens		strain: 2880STDY5682832	615	12082_2#41	GCA_001540185.1	GenBank	Annotation submitted by SC	Scaffold	293472	5144480	2016-01-22	4787	PRJEB5065	SAMEA2273905
Serratia marcescens		strain: 2880STDY5682842	615	12082_2#50	GCA_001540205.1	GenBank	Annotation submitted by SC	Scaffold	361012	5130604	2016-01-22	4760	PRJEB5065	SAMEA2273915
Serratia marcescens		strain: 2880STDY5683031	615	12045_8#22	GCA_001540225.1	GenBank	Annotation submitted by SC	Scaffold	286181	5053684	2016-01-21	4667	PRJEB5065	SAMEA2274100
Serratia marcescens		strain: 2880STDY5682918	615	12082_3#22	GCA_001540245.1	GenBank	Annotation submitted by SC	Scaffold	299455	5041276	2016-01-21	4670	PRJEB5065	SAMEA2273990
Serratia marcescens		strain: 2880STDY5682849	615	12082_2#57	GCA_001540265.1	GenBank	Annotation submitted by SC	Scaffold	228119	5297364	2016-01-22	4985	PRJEB5065	SAMEA2273922
Serratia marcescens		strain: 2880STDY5682917	615	12082_3#21	GCA_001540285.1	GenBank	Annotation submitted by SC	Scaffold	345796	5255486	2016-01-22	4841	PRJEB5065	SAMEA2273989
Serratia marcescens		strain: 2880STDY5682890	615	12082_2#94	GCA_001540305.1	GenBank	Annotation submitted by SC	Scaffold	271120	5185067	2016-01-22	4822	PRJEB5065	SAMEA2273963
Serratia marcescens		strain: 2880STDY5682891	615	12082_2#95	GCA_001540325.1	GenBank	Annotation submitted by SC	Scaffold	228962	5010259	2016-01-21	4618	PRJEB5065	SAMEA2273964
Serratia marcescens		strain: 2880STDY5682970	615	12082_3#67	GCA_001540345.1	GenBank	Annotation submitted by SC	Scaffold	356702	5224446	2016-01-22	4877	PRJEB5065	SAMEA2274042
Serratia marcescens		strain: 2880STDY5682862	615	12082_2#68	GCA_001540365.1	GenBank	Annotation submitted by SC	Scaffold	325669	5366576	2016-01-22	4996	PRJEB5065	SAMEA2273935
Serratia marcescens		strain: 2880STDY5682880	615	12082_2#84	GCA_001540385.1	GenBank	Annotation submitted by SC	Scaffold	339546	5125407	2016-01-22	4757	PRJEB5065	SAMEA2273953
Serratia marcescens		strain: 2880STDY5682948	615	12082_5#45	GCA_001540405.1	GenBank	Annotation submitted by SC	Scaffold	301273	5128831	2016-01-22	4781	PRJEB5065	SAMEA2274020
Serratia marcescens		strain: 2880STDY5682855	615	12082_2#62	GCA_001540425.1	GenBank	Annotation submitted by SC	Scaffold	245534	5056099	2016-01-21	4687	PRJEB5065	SAMEA2273928
Serratia marcescens		strain: 2880STDY5682976	615	12082_3#72	GCA_001540445.1	GenBank	Annotation submitted by SC	Scaffold	269514	5077377	2016-01-21	4659	PRJEB5065	SAMEA2274048
Serratia marcescens		strain: 2880STDY5682915	615	12082_5#38	GCA_001540465.1	GenBank	Annotation submitted by SC	Scaffold	362680	5226459	2016-01-22	4881	PRJEB5065	SAMEA2273987
Serratia marcescens		strain: 2880STDY5682919	615	12082_3#23	GCA_001540485.1	GenBank	Annotation submitted by SC	Scaffold	316308	5004026	2016-01-21	4630	PRJEB5065	SAMEA2273991
Serratia marcescens		strain: 2880STDY5682982	615	12082_3#78	GCA_001540505.1	GenBank	Annotation submitted by SC	Scaffold	379442	5172046	2016-01-22	4746	PRJEB5065	SAMEA2274054
Serratia marcescens		strain: 2880STDY5682870	615	12082_2#76	GCA_001540525.1	GenBank	Annotation submitted by SC	Scaffold	256759	5322428	2016-01-22	4931	PRJEB5065	SAMEA2273943
Serratia marcescens		strain: 2880STDY5682969	615	12082_3#66	GCA_001540545.1	GenBank	Annotation submitted by SC	Scaffold	253817	5216166	2016-01-22	4871	PRJEB5065	SAMEA2274041
Serratia marcescens		strain: 2880STDY5683002	615	12082_3#94	GCA_001540565.1	GenBank	Annotation submitted by SC	Scaffold	285266	5052803	2016-01-21	4680	PRJEB5065	SAMEA2274074
Serratia marcescens		strain: 2880STDY5682991	615	12082_3#85	GCA_001540585.1	GenBank	Annotation submitted by SC	Scaffold	343548	5236804	2016-01-22	4825	PRJEB5065	SAMEA2274063
Serratia marcescens		strain: 2880STDY5682879	615	12082_2#83	GCA_001540605.1	GenBank	Annotation submitted by SC	Scaffold	292060	5125716	2016-01-22	4754	PRJEB5065	SAMEA2273952
Serratia marcescens		strain: 2880STDY5682885	615	12082_2#89	GCA_001540625.1	GenBank	Annotation submitted by SC	Scaffold	266715	5205083	2016-01-22	4769	PRJEB5065	SAMEA2273958
Serratia marcescens		strain: 2880STDY5683019	615	12045_8#13	GCA_001540645.1	GenBank	Annotation submitted by SC	Scaffold	311600	5296616	2016-01-22	4904	PRJEB5065	SAMEA2274089
Serratia marcescens		strain: 2880STDY5683018	615	12045_8#12	GCA_001540665.1	GenBank	Annotation submitted by SC	Scaffold	270987	5297200	2016-01-22	4898	PRJEB5065	SAMEA2274088
Serratia marcescens		strain: 2880STDY5682899	615	12082_3#6	GCA_001540685.1	GenBank	Annotation submitted by SC	Scaffold	501225	5239431	2016-01-22	4910	PRJEB5065	SAMEA2273972
Serratia marcescens		strain: 2880STDY5682973	615	12082_3#70	GCA_001540705.1	GenBank	Annotation submitted by SC	Scaffold	271630	5244141	2016-01-22	4866	PRJEB5065	SAMEA2274045
Serratia marcescens		strain: 2880STDY5682844	615	12082_2#52	GCA_001540725.1	GenBank	Annotation submitted by SC	Scaffold	329711	5134916	2016-01-22	4748	PRJEB5065	SAMEA2273917
Serratia marcescens		strain: 2880STDY5682896	615	12082_3#4	GCA_001540745.1	GenBank	Annotation submitted by SC	Scaffold	227059	5109299	2016-01-22	4683	PRJEB5065	SAMEA2273969
Serratia marcescens		strain: 2880STDY5682892	615	12082_2#96	GCA_001540765.1	GenBank	Annotation submitted by SC	Scaffold	322157	5010857	2016-01-21	4607	PRJEB5065	SAMEA2273965
Serratia marcescens		strain: 2880STDY5682987	615	12082_3#83	GCA_001540785.1	GenBank	Annotation submitted by SC	Scaffold	236036	5233761	2016-01-22	4876	PRJEB5065	SAMEA2274059
Serratia marcescens		strain: 2880STDY5682837	615	12082_2#45	GCA_001540805.1	GenBank	Annotation submitted by SC	Scaffold	316966	5010769	2016-01-21	4618	PRJEB5065	SAMEA2273910
Serratia marcescens		strain: 2880STDY5682957	615	12082_3#54	GCA_001540825.1	GenBank	Annotation submitted by SC	Scaffold	281874	5402740	2016-01-22	4999	PRJEB5065	SAMEA2274029
Serratia marcescens		strain: 2880STDY5682985	615	12082_3#81	GCA_001564475.1	GenBank	Annotation submitted by SC	Scaffold	301405	5253767	2016-02-09	4906	PRJEB5065	SAMEA2274057
Serratia marcescens		strain: 3691F	615	ASM156669v1	GCA_001566695.1	GenBank	NCBI Prokaryotic Genome Annotation Pipeline	Contig	88977	5378959	2016-02-23	5113	PRJNA294719	SAMN04029106
Serratia marcescens		strain: ICU1-2a	615	ASM159438v1	GCA_001594385.1	GenBank		Contig	457113	5115171	2016-03-21		PRJNA307050	SAMN04370967
Serratia marcescens		strain: 092713_C_TSB	615	ASM164315v1	GCA_001643155.1	GenBank	NCBI Prokaryotic Genome Annotation Pipeline	Contig	551731	5304245	2016-05-13	4999	PRJNA312127	SAMN04494514
Serratia marcescens		strain: U36365	615	ASM167205v1	GCA_001672055.1	GenBank	Annotation submitted by KUMC	Complete Genome	5125866	5125866	2016-06-20	5223	PRJNA317568	SAMN04621337
Serratia marcescens		strain: UENF-22GI	615	ASM171689v1	GCA_001716895.1	GenBank	NCBI Prokaryotic Genome Annotation Pipeline	Scaffold	466114	5003741	2016-08-29	4662	PRJNA290503	SAMN03892645
Serratia marcescens		strain: TM	615	ASM175629v1	GCA_001756295.1	GenBank	NCBI Prokaryotic Genome Annotation Pipeline	Contig	306680	4975559	2016-10-11	4685	PRJNA326847	SAMN05293241
Serratia marcescens		strain: ano1	615	ASM185345v1	GCA_001853455.1	GenBank	NCBI Prokaryotic Genome Annotation Pipeline	Contig	232610	5492618	2016-10-25	5201	PRJNA340333	SAMN05712591
Serratia marcescens		strain: ano2	615	ASM185349v1	GCA_001853495.1	GenBank	NCBI Prokaryotic Genome Annotation Pipeline	Contig	232610	5470999	2016-10-25	5176	PRJNA340334	SAMN05712592
Serratia marcescens		strain: sicaria (Ss1)	615	ASM188968v1	GCA_001889685.1	GenBank	Annotation submitted by University of Wisconsin-Stout	Contig	105742	5112623	2016-12-06	4879	PRJNA300566	SAMN04226222
Serratia marcescens		strain: MSU97	615	ASM190263v1	GCA_001902635.1	GenBank	NCBI Prokaryotic Genome Annotation Pipeline	Contig	197047	5258534	2016-12-13	4782	PRJNA343001	SAMN05771569
Serratia marcescens		strain: 189	615	ASM190801v1	GCA_001908015.1	GenBank	NCBI Prokaryotic Genome Annotation Pipeline	Contig	100707	5149784	2016-12-19	4900	PRJNA354941	SAMN06054350
Serratia marcescens		strain: 99	615	ASM190803v1	GCA_001908035.1	GenBank	NCBI Prokaryotic Genome Annotation Pipeline	Contig	376992	5030431	2016-12-19	4732	PRJNA354941	SAMN06054327
Serratia marcescens		strain: SM03	615	ASM190916v1	GCA_001909165.1	GenBank	NCBI Prokaryotic Genome Annotation Pipeline	Scaffold	434703	5076885	2016-12-19	4700	PRJNA321573	SAMN04992845
Serratia marcescens		isolate: 0527A_60_106	615	ASM191415v1	GCA_001914155.1	GenBank		Contig	377237	5056121	2016-12-22		PRJNA327106	SAMN05509322
Serratia marcescens		strain: AS1	615	ASM193265v1	GCA_001932655.1	GenBank	NCBI Prokaryotic Genome Annotation Pipeline	Chromosome	3366121	5506053	2017-01-04	5213	PRJNA270035	SAMN03262644
Serratia marcescens		strain: BJL200	615	ASM194050v1	GCA_001940505.1	GenBank		Contig	41521	5850214	2017-01-09		PRJNA326205	SAMN05271511
Serratia marcescens		strain: 19F	615	ASM197574v1	GCA_001975745.1	GenBank	NCBI Prokaryotic Genome Annotation Pipeline	Contig	618117	5226459	2017-01-30	4869	PRJNA336342	SAMN05509266
Serratia marcescens		strain: 1274	615	ASM200792v2	GCA_002007925.2	GenBank	NCBI Prokaryotic Genome Annotation Pipeline	Chromosome	1503251	5215584	2017-03-16	4982	PRJNA371353	SAMN06297994
Serratia marcescens		strain: CAPREX_SY13	615	ASM202920v1	GCA_002029205.1	GenBank	NCBI Prokaryotic Genome Annotation Pipeline	Contig	498095	5308004	2017-03-15	5186	PRJNA374552	SAMN06328786
Serratia marcescens		strain: CAPREX_SY21	615	ASM202922v1	GCA_002029225.1	GenBank	NCBI Prokaryotic Genome Annotation Pipeline	Contig	552867	5157134	2017-03-15	4969	PRJNA374552	SAMN06328413
Serratia marcescens		strain: MEW06	615	ASM209414v1	GCA_002094145.1	GenBank		Contig	335101	5336136	2017-04-17		PRJNA360658	SAMN06214044
Serratia marcescens		strain: D-3	615	ASM210409v1	GCA_002104095.1	GenBank	NCBI Prokaryotic Genome Annotation Pipeline	Contig	761525	5107962	2017-04-21	4881	PRJNA381643	SAMN06685770
Serratia marcescens		strain: D-1	615	ASM210410v1	GCA_002104105.1	GenBank	NCBI Prokaryotic Genome Annotation Pipeline	Contig	565574	5107216	2017-04-21	4871	PRJNA381643	SAMN06685768
Serratia marcescens		strain: D-2	615	ASM210411v1	GCA_002104115.1	GenBank	NCBI Prokaryotic Genome Annotation Pipeline	Contig	3111993	5106243	2017-04-21	4874	PRJNA381643	SAMN06685769
Serratia marcescens		strain: Z6	615	ASM210865v1	GCA_002108655.1	GenBank		Contig	652363	5269460	2017-04-24		PRJNA360331	SAMN06209160
Serratia marcescens		strain: ML2637	615	ASM211805v1	GCA_002118055.1	GenBank	NCBI Prokaryotic Genome Annotation Pipeline	Scaffold	62301	5718350	2017-05-04	5594	PRJNA383647	SAMN06768592
Serratia marcescens		strain: MGH135	615	ASM215284v1	GCA_002152845.1	GenBank	Annotation submitted by Broad Institute	Scaffold	231522	5148682	2017-05-19	4766	PRJNA271899	SAMN04521886
Serratia marcescens		strain: MGH136	615	ASM215335v1	GCA_002153355.1	GenBank	Annotation submitted by Broad Institute	Scaffold	149903	5311324	2017-05-19	4921	PRJNA271899	SAMN04521887
Serratia marcescens		strain: S2I7	615	ASM220547v1	GCA_002205475.1	GenBank	NCBI Prokaryotic Genome Annotation Pipeline	Chromosome	119928	5241555	2017-06-22	4694	PRJNA388843	SAMN07187733
Serratia marcescens		strain: UMH2	615	ASM222051v1	GCA_002220515.1	GenBank	NCBI Prokaryotic Genome Annotation Pipeline	Complete Genome	5308626	5308626	2017-07-18	5051	PRJNA357595	SAMN06164057
Serratia marcescens		strain: UMH8	615	ASM222053v1	GCA_002220535.1	GenBank	NCBI Prokaryotic Genome Annotation Pipeline	Complete Genome	5155137	5155137	2017-07-18	4924	PRJNA357595	SAMN06164062
Serratia marcescens		strain: UMH9	615	ASM222055v1	GCA_002220555.1	GenBank	NCBI Prokaryotic Genome Annotation Pipeline	Complete Genome	5024591	5024591	2017-07-18	4735	PRJNA357595	SAMN06164063
Serratia marcescens		strain: UMH11	615	ASM222057v1	GCA_002220575.1	GenBank	NCBI Prokaryotic Genome Annotation Pipeline	Complete Genome	5221717	5221717	2017-07-18	4941	PRJNA357595	SAMN06164065
Serratia marcescens		strain: UMH12	615	ASM222059v1	GCA_002220595.1	GenBank	NCBI Prokaryotic Genome Annotation Pipeline	Complete Genome	5196805	5196805	2017-07-18	4960	PRJNA357595	SAMN06164066
Serratia marcescens		strain: UMH1	615	ASM222061v1	GCA_002220615.1	GenBank	NCBI Prokaryotic Genome Annotation Pipeline	Complete Genome	5056149	5129681	2017-07-18	4854	PRJNA357595	SAMN06164056
Serratia marcescens		strain: UMH5	615	ASM222063v1	GCA_002220635.1	GenBank	NCBI Prokaryotic Genome Annotation Pipeline	Complete Genome	5357156	5457855	2017-07-18	5262	PRJNA357595	SAMN06164059
Serratia marcescens		strain: UMH3	615	ASM222065v1	GCA_002220655.1	GenBank	NCBI Prokaryotic Genome Annotation Pipeline	Complete Genome	5300955	5300955	2017-07-18	5080	PRJNA357595	SAMN06164058
Serratia marcescens		strain: UMH6	615	ASM222067v1	GCA_002220675.1	GenBank	NCBI Prokaryotic Genome Annotation Pipeline	Complete Genome	5192910	5192910	2017-07-18	4968	PRJNA357595	SAMN06164060
Serratia marcescens		strain: UMH10	615	ASM222069v1	GCA_002220695.1	GenBank	NCBI Prokaryotic Genome Annotation Pipeline	Complete Genome	5221713	5221713	2017-07-18	4942	PRJNA357595	SAMN06164064
Serratia marcescens		strain: UMH7	615	ASM222071v1	GCA_002220715.1	GenBank	NCBI Prokaryotic Genome Annotation Pipeline	Complete Genome	5182841	5363653	2017-07-18	5166	PRJNA357595	SAMN06164061
Serratia marcescens		strain: at10508	615	ASM225068v1	GCA_002250685.1	GenBank	NCBI Prokaryotic Genome Annotation Pipeline	Scaffold	120371	5687772	2017-08-14	5674	PRJNA395801	SAMN07414881
Serratia marcescens		strain: SE768	615	ASM226410v1	GCA_002264105.1	GenBank	NCBI Prokaryotic Genome Annotation Pipeline	Contig	248646	5499067	2017-08-22	5278	PRJNA393804	SAMN07345017
Serratia marcescens		strain: SE4145	615	ASM226417v1	GCA_002264175.1	GenBank	NCBI Prokaryotic Genome Annotation Pipeline	Contig	202460	5427821	2017-08-22	5225	PRJNA393804	SAMN07345019
Serratia marcescens		strain: SE3605	615	ASM226428v1	GCA_002264285.1	GenBank	NCBI Prokaryotic Genome Annotation Pipeline	Contig	288863	5412855	2017-08-22	5196	PRJNA393804	SAMN07345018
Serratia marcescens		strain: EGD-HP20_1	615	ASM226566v1	GCA_002265665.1	GenBank	NCBI Prokaryotic Genome Annotation Pipeline	Contig	25890	5083555	2017-08-22	5077	PRJNA395789	SAMN07414822
Serratia marcescens		isolate: UBA1454	615	ASM232586v1	GCA_002325865.1	GenBank		Scaffold	156976	4859157	2017-09-21		PRJNA348753	SAMN06455512
Serratia marcescens		strain: KHCo-24B	615	ASM259203v1	GCA_002592035.1	GenBank	NCBI Prokaryotic Genome Annotation Pipeline	Scaffold	306793	5317065	2017-10-19	5061	PRJNA384292	SAMN06833354
Serratia marcescens		strain: 14ES	615	ASM273810v1	GCA_002738105.1	GenBank	NCBI Prokaryotic Genome Annotation Pipeline	Scaffold	3599641	5328682	2017-12-21	5048	PRJNA396838	SAMN07452547
Serratia marcescens		strain: 4TM	615	ASM273814v1	GCA_002738145.1	GenBank	NCBI Prokaryotic Genome Annotation Pipeline	Scaffold	4325511	5499662	2017-12-21	5245	PRJNA396838	SAMN07452551
Serratia marcescens		strain: 7209	615	ASM273815v1	GCA_002738155.1	GenBank	NCBI Prokaryotic Genome Annotation Pipeline	Scaffold	1529647	5630137	2017-12-21	5518	PRJNA396838	SAMN07452571
Serratia marcescens		strain: 9580	615	ASM273818v1	GCA_002738185.1	GenBank	NCBI Prokaryotic Genome Annotation Pipeline	Scaffold	817776	5633829	2017-12-21	5461	PRJNA396838	SAMN07452559
Serratia marcescens		strain: K27	615	ASM276259v1	GCA_002762595.1	GenBank	NCBI Prokaryotic Genome Annotation Pipeline	Scaffold	20957	5310766	2017-11-11	5173	PRJNA417190	SAMN07980362
Serratia marcescens		strain: 12TM	615	ASM281028v1	GCA_002810285.1	GenBank	NCBI Prokaryotic Genome Annotation Pipeline	Chromosome	5276151	5476087	2017-12-21	5212	PRJNA396838	SAMN07452560
Serratia marcescens		strain: SOLR4	615	ASM287251v1	GCA_002872515.1	GenBank	NCBI Prokaryotic Genome Annotation Pipeline	Chromosome	1132003	5218766	2018-01-11	4956	PRJNA428295	SAMN08287009
Serratia marcescens		strain: YDC107-2	615	ASM288690v1	GCA_002886905.1	GenBank		Contig	105707	5781513	2018-01-17		PRJNA416908	SAMN07974447
Serratia marcescens		strain: YD509-2	615	ASM288710v1	GCA_002887105.1	GenBank		Contig	105707	5785123	2018-01-17		PRJNA416908	SAMN07974457
Serratia marcescens		strain: JES_110	615	ASM289933v1	GCA_002899335.1	GenBank	NCBI Prokaryotic Genome Annotation Pipeline	Scaffold	549784	5111420	2018-01-24	4847	PRJNA430443	SAMN08373110
Serratia marcescens		strain: ADJS-2D_White	615	ASM289935v1	GCA_002899355.1	GenBank	NCBI Prokaryotic Genome Annotation Pipeline	Scaffold	433506	5227182	2018-01-24	4949	PRJNA430443	SAMN08373107
Serratia marcescens		strain: ADJS-2C_Purple	615	ASM289937v1	GCA_002899375.1	GenBank	NCBI Prokaryotic Genome Annotation Pipeline	Scaffold	21762	5091292	2018-01-24	4856	PRJNA430443	SAMN08373108
Serratia marcescens		strain: ADJS-2C_Red	615	ASM289941v1	GCA_002899415.1	GenBank	NCBI Prokaryotic Genome Annotation Pipeline	Scaffold	65418	5085155	2018-01-24	4873	PRJNA430443	SAMN08373106
Serratia marcescens		strain: KZ19	615	ASM291543v1	GCA_002915435.1	GenBank	NCBI Prokaryotic Genome Annotation Pipeline	Contig	379429	5226072	2018-02-04	4993	PRJNA432218	SAMN08438576
Serratia marcescens		strain: KZ11	615	ASM291544v1	GCA_002915445.1	GenBank	NCBI Prokaryotic Genome Annotation Pipeline	Contig	796714	5036791	2018-02-04	4831	PRJNA432218	SAMN08438575
Serratia marcescens		strain: KZ2	615	ASM291547v1	GCA_002915475.1	GenBank	NCBI Prokaryotic Genome Annotation Pipeline	Contig	2785944	5035724	2018-02-04	4827	PRJNA432218	SAMN08438574
Serratia marcescens		strain: ID147729	615	ASM292033v1	GCA_002920335.1	GenBank	NCBI Prokaryotic Genome Annotation Pipeline	Contig	566905	5143183	2018-02-06	4927	PRJNA430250	SAMN08367706
Serratia marcescens		strain: ID148138	615	ASM292034v1	GCA_002920345.1	GenBank	NCBI Prokaryotic Genome Annotation Pipeline	Contig	565785	5150205	2018-02-06	4910	PRJNA430250	SAMN08367705
Serratia marcescens		strain: ID148696	615	ASM292037v1	GCA_002920375.1	GenBank	NCBI Prokaryotic Genome Annotation Pipeline	Contig	605970	5142828	2018-02-06	4885	PRJNA430250	SAMN08367723
Serratia marcescens		strain: ID148299	615	ASM292038v1	GCA_002920385.1	GenBank	NCBI Prokaryotic Genome Annotation Pipeline	Contig	453139	5137780	2018-02-06	4883	PRJNA430250	SAMN08367722
Serratia marcescens		strain: ID148137	615	ASM292041v1	GCA_002920415.1	GenBank	NCBI Prokaryotic Genome Annotation Pipeline	Contig	331761	5143354	2018-02-06	4895	PRJNA430250	SAMN08367704
Serratia marcescens		strain: ID149855	615	ASM292043v1	GCA_002920435.1	GenBank	NCBI Prokaryotic Genome Annotation Pipeline	Contig	379801	5139693	2018-02-06	4877	PRJNA430250	SAMN08367703
Serratia marcescens		strain: ID147991	615	ASM292045v1	GCA_002920455.1	GenBank	NCBI Prokaryotic Genome Annotation Pipeline	Contig	449632	5363631	2018-02-06	5139	PRJNA430250	SAMN08367700
Serratia marcescens		strain: ID149856	615	ASM292047v1	GCA_002920475.1	GenBank	NCBI Prokaryotic Genome Annotation Pipeline	Contig	379806	5161054	2018-02-06	4917	PRJNA430250	SAMN08367702
Serratia marcescens		strain: ID147728	615	ASM292048v1	GCA_002920485.1	GenBank	NCBI Prokaryotic Genome Annotation Pipeline	Contig	453525	5125630	2018-02-06	4857	PRJNA430250	SAMN08367699
Serratia marcescens		strain: ID148587	615	ASM292051v1	GCA_002920515.1	GenBank	NCBI Prokaryotic Genome Annotation Pipeline	Contig	558392	5051220	2018-02-06	4840	PRJNA430250	SAMN08367701
Serratia marcescens		isolate: GN26	615	ASM294629v1	GCA_002946295.1	GenBank	NCBI Prokaryotic Genome Annotation Pipeline	Chromosome	2605856	5118982	2018-02-14	4832	PRJNA433041	SAMN08469707
Serratia marcescens		strain: AR_0027	615	ASM294723v1	GCA_002947235.1	GenBank	NCBI Prokaryotic Genome Annotation Pipeline	Complete Genome	5472946	5495515	2018-02-18	5247	PRJNA292901	SAMN04014868
Serratia marcescens		strain: AR_0091	615	ASM299688v1	GCA_002996885.1	GenBank	NCBI Prokaryotic Genome Annotation Pipeline	Complete Genome	5309542	5309542	2018-03-14	5080	PRJNA292904	SAMN04014932
Serratia marcescens		strain: AR_0099	615	ASM299712v1	GCA_002997125.1	GenBank	NCBI Prokaryotic Genome Annotation Pipeline	Complete Genome	5284831	5284831	2018-03-14	5036	PRJNA292904	SAMN04014940
Serratia marcescens		strain: 95	615	ASM303154v1	GCA_003031545.1	GenBank	NCBI Prokaryotic Genome Annotation Pipeline	Complete Genome	5356402	5638258	2018-04-03	5471	PRJNA278886	SAMN04022954
Serratia marcescens		strain: BWH-35	615	ASM303164v1	GCA_003031645.1	GenBank	NCBI Prokaryotic Genome Annotation Pipeline	Complete Genome	5289724	5513932	2018-04-03	5330	PRJNA278886	SAMN04276915
Serratia marcescens		strain: BWH-23	615	ASM303241v1	GCA_003032415.1	GenBank	NCBI Prokaryotic Genome Annotation Pipeline	Complete Genome	5072681	5147407	2018-04-03	4904	PRJNA278886	SAMN04276914
Serratia marcescens		strain: SRM-1	615	ASM305746v1	GCA_003057465.1	GenBank		Contig	248008	6271128	2018-04-18		PRJNA437541	SAMN08667461
Serratia marcescens		strain: AR_0124	615	ASM307156v1	GCA_003071565.1	GenBank	NCBI Prokaryotic Genome Annotation Pipeline	Complete Genome	5180277	5180277	2018-04-25	4920	PRJNA292902	SAMN04014965
Serratia marcescens		strain: AR_0130	615	ASM307158v1	GCA_003071585.1	GenBank	NCBI Prokaryotic Genome Annotation Pipeline	Complete Genome	5138817	5138817	2018-04-25	4920	PRJNA292902	SAMN04014971
Serratia marcescens		strain: AR_0123	615	ASM307160v1	GCA_003071605.1	GenBank	NCBI Prokaryotic Genome Annotation Pipeline	Complete Genome	5140937	5140937	2018-04-25	4874	PRJNA292902	SAMN04014964
Serratia marcescens		strain: AR_0121	615	ASM307162v1	GCA_003071625.1	GenBank	NCBI Prokaryotic Genome Annotation Pipeline	Complete Genome	5140918	5140918	2018-04-25	4877	PRJNA292902	SAMN04014962
Serratia marcescens		strain: CAV1761	615	ASM314670v1	GCA_003146705.1	GenBank	NCBI Prokaryotic Genome Annotation Pipeline	Complete Genome	5540160	5896859	2018-05-22	5763	PRJNA411762	SAMN09205456
Serratia marcescens		strain: SGAir0764	615	ASM318265v1	GCA_003182655.1	GenBank	NCBI Prokaryotic Genome Annotation Pipeline	Complete Genome	5142714	5219198	2018-06-01	5011	PRJNA388547	SAMN08222723
Serratia marcescens		strain: 332	615	ASM318647v1	GCA_003186475.1	GenBank	NCBI Prokaryotic Genome Annotation Pipeline	Complete Genome	5059456	5059456	2018-06-05	4886	PRJNA278886	SAMN06311524
Serratia marcescens		strain: AR_0131	615	ASM320407v1	GCA_003204075.1	GenBank	NCBI Prokaryotic Genome Annotation Pipeline	Complete Genome	5140937	5140937	2018-06-10	4875	PRJNA292902	SAMN04014972
Serratia marcescens		strain: AR_0122	615	ASM320440v1	GCA_003204405.1	GenBank	NCBI Prokaryotic Genome Annotation Pipeline	Complete Genome	5140912	5140912	2018-06-10	4876	PRJNA292902	SAMN04014963
Serratia marcescens		strain: 1756	615	ASM320452v1	GCA_003204525.1	GenBank	NCBI Prokaryotic Genome Annotation Pipeline	Contig	212868	5432615	2018-06-10	5384	PRJNA420811	SAMN09294815
Serratia marcescens		strain: 630	615	ASM320455v1	GCA_003204555.1	GenBank	NCBI Prokaryotic Genome Annotation Pipeline	Contig	148022	5620244	2018-06-10	5593	PRJNA420811	SAMN09294816
Serratia marcescens		strain: 642	615	ASM320456v1	GCA_003204565.1	GenBank	NCBI Prokaryotic Genome Annotation Pipeline	Contig	196916	5631730	2018-06-10	5607	PRJNA420811	SAMN09294817
Serratia marcescens		strain: 1052	615	ASM320459v1	GCA_003204595.1	GenBank	NCBI Prokaryotic Genome Annotation Pipeline	Contig	196917	5615027	2018-06-10	5563	PRJNA420811	SAMN09294818
Serratia marcescens		strain: 1058	615	ASM320461v1	GCA_003204615.1	GenBank	NCBI Prokaryotic Genome Annotation Pipeline	Contig	314268	5612805	2018-06-10	5502	PRJNA420811	SAMN09294819
Serratia marcescens		strain: 1309	615	ASM320463v1	GCA_003204635.1	GenBank	NCBI Prokaryotic Genome Annotation Pipeline	Contig	176034	5623058	2018-06-10	5596	PRJNA420811	SAMN09294820
Serratia marcescens		strain: 1763	615	ASM320464v1	GCA_003204645.1	GenBank	NCBI Prokaryotic Genome Annotation Pipeline	Contig	233080	5573300	2018-06-10	5471	PRJNA420811	SAMN09294821
Serratia marcescens		strain: 1053	615	ASM320467v1	GCA_003204675.1	GenBank	NCBI Prokaryotic Genome Annotation Pipeline	Contig	20667	5642833	2018-06-10	5927	PRJNA420811	SAMN09294823
Serratia marcescens		strain: 1057	615	ASM320468v1	GCA_003204685.1	GenBank	NCBI Prokaryotic Genome Annotation Pipeline	Contig	22573	5547297	2018-06-10	5792	PRJNA420811	SAMN09294824
Serratia marcescens		strain: 1257	615	ASM320471v1	GCA_003204715.1	GenBank	NCBI Prokaryotic Genome Annotation Pipeline	Contig	14073	5622666	2018-06-10	6115	PRJNA420811	SAMN09294825
Serratia marcescens		strain: 1509	615	ASM320472v1	GCA_003204725.1	GenBank	NCBI Prokaryotic Genome Annotation Pipeline	Contig	18478	5584023	2018-06-10	5871	PRJNA420811	SAMN09294826
Serratia marcescens		strain: 1283	615	ASM320475v1	GCA_003204755.1	GenBank	NCBI Prokaryotic Genome Annotation Pipeline	Contig	15418	5642229	2018-06-10	6065	PRJNA420811	SAMN09294827
Serratia marcescens		strain: 1299	615	ASM320476v1	GCA_003204765.1	GenBank	NCBI Prokaryotic Genome Annotation Pipeline	Contig	32228	5346312	2018-06-10	5393	PRJNA420811	SAMN09294828
Serratia marcescens		strain: 1707	615	ASM320479v1	GCA_003204795.1	GenBank	NCBI Prokaryotic Genome Annotation Pipeline	Contig	220806	5275146	2018-06-10	5205	PRJNA420811	SAMN09294829
Serratia marcescens		strain: 4116	615	ASM320480v1	GCA_003204805.1	GenBank	NCBI Prokaryotic Genome Annotation Pipeline	Contig	510733	5173524	2018-06-10	5039	PRJNA420811	SAMN09294830
Serratia marcescens		strain: 1056	615	ASM320483v1	GCA_003204835.1	GenBank	NCBI Prokaryotic Genome Annotation Pipeline	Contig	196917	5665757	2018-06-10	5703	PRJNA420811	SAMN09294832
Serratia marcescens		strain: 1703	615	ASM320485v1	GCA_003204855.1	GenBank	NCBI Prokaryotic Genome Annotation Pipeline	Contig	24415	5715337	2018-06-10	5953	PRJNA420811	SAMN09294833
Serratia marcescens		strain: 2031	615	ASM320486v1	GCA_003204865.1	GenBank	NCBI Prokaryotic Genome Annotation Pipeline	Contig	22921	5638811	2018-06-10	5909	PRJNA420811	SAMN09294834
Serratia marcescens		strain: 1844	615	ASM320488v1	GCA_003204885.1	GenBank	NCBI Prokaryotic Genome Annotation Pipeline	Contig	20949	5658096	2018-06-10	5898	PRJNA420811	SAMN09294838
Serratia marcescens		strain: 1673	615	ASM320490v1	GCA_003204905.1	GenBank	NCBI Prokaryotic Genome Annotation Pipeline	Contig	210550	5276553	2018-06-10	5241	PRJNA420811	SAMN09294831
Serratia marcescens		strain: 2032	615	ASM320493v1	GCA_003204935.1	GenBank	NCBI Prokaryotic Genome Annotation Pipeline	Contig	218525	5641305	2018-06-10	5627	PRJNA420811	SAMN09294835
Serratia marcescens		strain: 2039	615	ASM320498v1	GCA_003204985.1	GenBank	NCBI Prokaryotic Genome Annotation Pipeline	Contig	17776	5699626	2018-06-10	5969	PRJNA420811	SAMN09294836
Serratia marcescens		strain: 1054	615	ASM320499v1	GCA_003204995.1	GenBank	NCBI Prokaryotic Genome Annotation Pipeline	Contig	17431	5650205	2018-06-10	5982	PRJNA420811	SAMN09294837
Serratia marcescens		isolate: S2_005_003_R1_35	615	ASM324143v1	GCA_003241435.1	GenBank	NCBI Prokaryotic Genome Annotation Pipeline	Contig	62504	4973011	2018-06-18	4813	PRJNA376580	SAMN07426535
Serratia marcescens		strain: 1510	615	ASM328488v1	GCA_003284885.1	GenBank	NCBI Prokaryotic Genome Annotation Pipeline	Contig	196917	5403862	2018-06-30	5327	PRJNA420811	SAMN09294822
Serratia marcescens		strain: N4-5	615	ASM335513v1	GCA_003355135.1	GenBank	Annotation submitted by Federal University of Lavras	Complete Genome	5074473	5085562	2018-08-05	4995	PRJNA477367	SAMN09469079
Serratia marcescens		strain: CRE94	615	ASM340038v1	GCA_003400385.1	GenBank		Contig	330260	5505181	2018-08-16		PRJNA436373	SAMN08623838
Serratia marcescens		strain: CRE78	615	ASM340054v1	GCA_003400545.1	GenBank		Contig	258049	5432720	2018-08-16		PRJNA436373	SAMN08623831
Serratia marcescens		strain: CRE72	615	ASM340061v1	GCA_003400615.1	GenBank		Contig	288708	5194054	2018-08-16		PRJNA436373	SAMN08623826
Serratia marcescens		strain: CRE49	615	ASM340063v1	GCA_003400635.1	GenBank		Contig	330226	5742713	2018-08-16		PRJNA436373	SAMN08623820
Serratia marcescens		strain: CRE44	615	ASM340121v1	GCA_003401215.1	GenBank		Contig	454611	5350423	2018-08-16		PRJNA436373	SAMN08623818
Serratia marcescens		strain: CRE35	615	ASM340277v1	GCA_003402775.1	GenBank		Contig	286446	5520845	2018-08-16		PRJNA436373	SAMN08623809
Serratia marcescens		strain: 163	615	ASM342574v1	GCA_003425745.1	GenBank	NCBI Prokaryotic Genome Annotation Pipeline	Contig	204237	5134970	2018-08-23	4885	PRJNA396530	SAMN07427768
Serratia marcescens		strain: KCTC 42172	615	ASM342826v1	GCA_003428265.1	GenBank	NCBI Prokaryotic Genome Annotation Pipeline	Contig	571172	5068642	2018-08-25	4887	PRJNA484649	SAMN09767465
Serratia marcescens		isolate: UBA11278	615	ASM348466v1	GCA_003484665.1	GenBank	NCBI Prokaryotic Genome Annotation Pipeline	Scaffold	16926	4348463	2018-09-06	4505	PRJNA417962	SAMN08020290
Serratia marcescens		strain: KS10	615	ASM351616v1	GCA_003516165.1	GenBank	NCBI Prokaryotic Genome Annotation Pipeline	Chromosome	5199459	5238537	2018-09-10	5032	PRJNA438529	SAMN08720168
Serratia marcescens		strain: EL1	615	ASM351618v1	GCA_003516185.1	GenBank	NCBI Prokaryotic Genome Annotation Pipeline	Chromosome	5201691	5240788	2018-09-10	5038	PRJNA438529	SAMN08720156
Serratia marcescens		strain: RCE05_sm	615	ASM359198v1	GCA_003591985.1	GenBank	NCBI Prokaryotic Genome Annotation Pipeline	Contig	85237	5113845	2018-09-24	4956	PRJNA400773	SAMN07573035
Serratia marcescens		strain: 4F-69	615	ASM360230v1	GCA_003602305.1	GenBank	NCBI Prokaryotic Genome Annotation Pipeline	Scaffold	368622	5035259	2018-10-01	4740	PRJNA489566	SAMN10077436
Serratia marcescens		strain: O7-16	615	ASM360576v1	GCA_003605765.1	GenBank	NCBI Prokaryotic Genome Annotation Pipeline	Scaffold	420236	5126714	2018-10-02	4885	PRJNA489566	SAMN10036367
Serratia marcescens		strain: O11-16	615	ASM360579v1	GCA_003605795.1	GenBank	NCBI Prokaryotic Genome Annotation Pipeline	Scaffold	496249	5058029	2018-10-02	4788	PRJNA489566	SAMN10077187
Serratia marcescens		strain: 6F-69	615	ASM362677v1	GCA_003626775.1	GenBank	NCBI Prokaryotic Genome Annotation Pipeline	Scaffold	392082	4576336	2018-10-07	4312	PRJNA489566	SAMN10077437
Serratia marcescens		strain: Mex-1	615	ASM366688v1	GCA_003666885.1	GenBank	NCBI Prokaryotic Genome Annotation Pipeline	Contig	351507	5156703	2018-10-18	4912	PRJNA401420	SAMN07604694
Serratia marcescens		strain: CHE4	615	ASM366690v1	GCA_003666905.1	GenBank	NCBI Prokaryotic Genome Annotation Pipeline	Contig	182305	5401193	2018-10-18	5230	PRJNA401420	SAMN07604691
Serratia marcescens		strain: AW	615	ASM366691v1	GCA_003666915.1	GenBank	NCBI Prokaryotic Genome Annotation Pipeline	Contig	108603	5171918	2018-10-18	4949	PRJNA401420	SAMN07604692
Serratia marcescens		strain: S8	615	ASM366694v1	GCA_003666945.1	GenBank	NCBI Prokaryotic Genome Annotation Pipeline	Contig	135315	5199934	2018-10-18	4982	PRJNA401420	SAMN07604690
Serratia marcescens		strain: USA-1	615	ASM366695v1	GCA_003666955.1	GenBank	NCBI Prokaryotic Genome Annotation Pipeline	Contig	175203	5116719	2018-10-18	4896	PRJNA401420	SAMN07604693
Serratia marcescens		strain: S6	615	ASM366696v1	GCA_003666965.1	GenBank	NCBI Prokaryotic Genome Annotation Pipeline	Contig	88201	5191113	2018-10-18	5011	PRJNA401420	SAMN07604689
Serratia marcescens		strain: 15F-69	615	ASM370373v1	GCA_003703735.1	GenBank	NCBI Prokaryotic Genome Annotation Pipeline	Scaffold	1096149	5239974	2018-10-30	4938	PRJNA489566	SAMN10077521
Serratia marcescens		strain: SM_196	615	ASM393512v1	GCA_003935125.1	GenBank	NCBI Prokaryotic Genome Annotation Pipeline	Scaffold	310065	5259671	2018-12-11	5004	PRJNA497126	SAMN10249194
Serratia marcescens		strain: SM_321	615	ASM393513v1	GCA_003935135.1	GenBank	NCBI Prokaryotic Genome Annotation Pipeline	Scaffold	215121	5264064	2018-12-11	5017	PRJNA497126	SAMN10249099
Serratia marcescens		strain: SM_362	615	ASM393514v1	GCA_003935145.1	GenBank	NCBI Prokaryotic Genome Annotation Pipeline	Scaffold	344466	5197284	2018-12-11	4924	PRJNA497126	SAMN10249125
Serratia marcescens		strain: SM_153	615	ASM393522v1	GCA_003935225.1	GenBank	NCBI Prokaryotic Genome Annotation Pipeline	Scaffold	357175	5254689	2018-12-11	4996	PRJNA497126	SAMN10248959
Serratia marcescens		strain: SM_079	615	ASM393523v1	GCA_003935235.1	GenBank	NCBI Prokaryotic Genome Annotation Pipeline	Scaffold	281414	5258263	2018-12-11	5000	PRJNA497126	SAMN10249012
Serratia marcescens		strain: SM_076	615	ASM393524v1	GCA_003935245.1	GenBank	NCBI Prokaryotic Genome Annotation Pipeline	Scaffold	307679	5259416	2018-12-11	5005	PRJNA497126	SAMN10249136
Serratia marcescens		strain: SM_188	615	ASM393526v1	GCA_003935265.1	GenBank	NCBI Prokaryotic Genome Annotation Pipeline	Scaffold	310065	5262500	2018-12-11	5002	PRJNA497126	SAMN10249220
Serratia marcescens		strain: SM_045	615	ASM393535v1	GCA_003935355.1	GenBank	NCBI Prokaryotic Genome Annotation Pipeline	Scaffold	410997	5189727	2018-12-11	4923	PRJNA497126	SAMN10249042
Serratia marcescens		strain: SM_037	615	ASM393563v1	GCA_003935635.1	GenBank	NCBI Prokaryotic Genome Annotation Pipeline	Scaffold	119319	5177448	2018-12-11	4921	PRJNA497126	SAMN10249111
Serratia marcescens		strain: SM_204	615	ASM393575v1	GCA_003935755.1	GenBank	NCBI Prokaryotic Genome Annotation Pipeline	Scaffold	335348	5259951	2018-12-11	5005	PRJNA497126	SAMN10249048
Serratia marcescens		strain: SM_190	615	ASM393577v1	GCA_003935775.1	GenBank	NCBI Prokaryotic Genome Annotation Pipeline	Scaffold	258195	5262715	2018-12-11	5008	PRJNA497126	SAMN10248977
Serratia marcescens		strain: SM_164	615	ASM393580v1	GCA_003935805.1	GenBank	NCBI Prokaryotic Genome Annotation Pipeline	Scaffold	373677	5271085	2018-12-11	5010	PRJNA497126	SAMN10249183
Serratia marcescens		strain: SM_090	615	ASM393587v1	GCA_003935875.1	GenBank	NCBI Prokaryotic Genome Annotation Pipeline	Scaffold	253186	5257959	2018-12-11	4997	PRJNA497126	SAMN10249133
Serratia marcescens		strain: WWI31	615	ASM395786v1	GCA_003957865.1	GenBank	NCBI Prokaryotic Genome Annotation Pipeline	Contig	34866	5127259	2018-12-21	5151	PRJNA494152	SAMN10149539
Serratia marcescens subsp. marcescens ATCC 13880		strain: ATCC 13880	911022	ASM395787v1	GCA_003957875.1	GenBank	NCBI Prokaryotic Genome Annotation Pipeline	Contig	13688	5044366	2018-12-21	5339	PRJNA494152	SAMN10518498
Serratia marcescens		strain: PDL100	615	ASM395791v1	GCA_003957915.1	GenBank	NCBI Prokaryotic Genome Annotation Pipeline	Contig	22127	4963330	2018-12-21	5224	PRJNA494152	SAMN10149540
Serratia marcescens		strain: KS65	615	ASM395793v1	GCA_003957935.1	GenBank	NCBI Prokaryotic Genome Annotation Pipeline	Contig	36304	5211114	2018-12-21	5211	PRJNA494152	SAMN10149538
Serratia marcescens		strain: KS40	615	ASM395794v1	GCA_003957945.1	GenBank	NCBI Prokaryotic Genome Annotation Pipeline	Contig	22926	5226754	2018-12-21	5360	PRJNA494152	SAMN10149536
Serratia marcescens		strain: KS25	615	ASM395797v1	GCA_003957975.1	GenBank	NCBI Prokaryotic Genome Annotation Pipeline	Contig	51510	5207877	2018-12-21	5157	PRJNA494152	SAMN10149535
Serratia marcescens		strain: KS23	615	ASM395798v1	GCA_003957985.1	GenBank	NCBI Prokaryotic Genome Annotation Pipeline	Contig	57502	5269202	2018-12-21	5190	PRJNA494152	SAMN10149534
Serratia marcescens		strain: KS12	615	ASM395804v1	GCA_003958045.1	GenBank	NCBI Prokaryotic Genome Annotation Pipeline	Contig	39028	5312456	2018-12-21	5407	PRJNA494152	SAMN10149532
Serratia marcescens		strain: KS9	615	ASM395806v1	GCA_003958065.1	GenBank	NCBI Prokaryotic Genome Annotation Pipeline	Contig	29264	5165327	2018-12-21	5267	PRJNA494152	SAMN10149531
Serratia marcescens		strain: EL121	615	ASM395807v1	GCA_003958075.1	GenBank	NCBI Prokaryotic Genome Annotation Pipeline	Contig	20434	5224848	2018-12-21	5486	PRJNA494152	SAMN10149527
Serratia marcescens		strain: KS1	615	ASM395808v1	GCA_003958085.1	GenBank	NCBI Prokaryotic Genome Annotation Pipeline	Contig	20965	5176180	2018-12-21	5325	PRJNA494152	SAMN10149529
Serratia marcescens		strain: EL120	615	ASM395809v1	GCA_003958095.1	GenBank	NCBI Prokaryotic Genome Annotation Pipeline	Contig	22383	5228290	2018-12-21	5445	PRJNA494152	SAMN10149526
Serratia marcescens		strain: EL118	615	ASM395813v1	GCA_003958135.1	GenBank	NCBI Prokaryotic Genome Annotation Pipeline	Contig	18973	5162774	2018-12-21	5418	PRJNA494152	SAMN10149525
Serratia marcescens		strain: EL117	615	ASM395816v1	GCA_003958165.1	GenBank	NCBI Prokaryotic Genome Annotation Pipeline	Contig	20600	5169891	2018-12-21	5432	PRJNA494152	SAMN10149524
Serratia marcescens		strain: EL115	615	ASM395817v1	GCA_003958175.1	GenBank	NCBI Prokaryotic Genome Annotation Pipeline	Contig	42433	5342905	2018-12-21	5380	PRJNA494152	SAMN10149523
Serratia marcescens		strain: EL114	615	ASM395818v1	GCA_003958185.1	GenBank	NCBI Prokaryotic Genome Annotation Pipeline	Contig	47281	5195371	2018-12-21	5162	PRJNA494152	SAMN10149522
Serratia marcescens		strain: EL113	615	ASM395820v1	GCA_003958205.1	GenBank	NCBI Prokaryotic Genome Annotation Pipeline	Contig	52631	5193348	2018-12-21	5165	PRJNA494152	SAMN10149521
Serratia marcescens		strain: EL108	615	ASM395821v1	GCA_003958215.1	GenBank	NCBI Prokaryotic Genome Annotation Pipeline	Contig	26182	5274065	2018-12-21	5411	PRJNA494152	SAMN10149519
Serratia marcescens		strain: EL98	615	ASM395826v1	GCA_003958265.1	GenBank	NCBI Prokaryotic Genome Annotation Pipeline	Contig	19346	5177503	2018-12-21	5396	PRJNA494152	SAMN10149518
Serratia marcescens		strain: EL97	615	ASM395827v1	GCA_003958275.1	GenBank	NCBI Prokaryotic Genome Annotation Pipeline	Contig	13342	5163374	2018-12-21	5591	PRJNA494152	SAMN10149517
Serratia marcescens		strain: EL96	615	ASM395829v1	GCA_003958295.1	GenBank	NCBI Prokaryotic Genome Annotation Pipeline	Contig	18069	5209705	2018-12-21	5505	PRJNA494152	SAMN10149516
Serratia marcescens		strain: EL95	615	ASM395830v1	GCA_003958305.1	GenBank	NCBI Prokaryotic Genome Annotation Pipeline	Contig	24414	5160448	2018-12-21	5348	PRJNA494152	SAMN10149515
Serratia marcescens		strain: EL85	615	ASM395833v1	GCA_003958335.1	GenBank	NCBI Prokaryotic Genome Annotation Pipeline	Contig	39739	5216376	2018-12-21	5277	PRJNA494152	SAMN10149514
Serratia marcescens		strain: EL84	615	ASM395836v1	GCA_003958365.1	GenBank	NCBI Prokaryotic Genome Annotation Pipeline	Contig	51500	5178755	2018-12-21	5137	PRJNA494152	SAMN10149513
Serratia marcescens		strain: EL3	615	ASM395838v1	GCA_003958385.1	GenBank	NCBI Prokaryotic Genome Annotation Pipeline	Contig	43061	5261854	2018-12-21	5343	PRJNA494152	SAMN10149511
Serratia marcescens		strain: KS45	615	ASM395839v1	GCA_003958395.1	GenBank	NCBI Prokaryotic Genome Annotation Pipeline	Contig	62257	5267350	2018-12-21	5222	PRJNA494152	SAMN10149537
Serratia marcescens		strain: KS16	615	ASM395840v1	GCA_003958405.1	GenBank	NCBI Prokaryotic Genome Annotation Pipeline	Contig	42604	5193145	2018-12-21	5167	PRJNA494152	SAMN10149533
Serratia marcescens		strain: KS5	615	ASM395841v1	GCA_003958415.1	GenBank	NCBI Prokaryotic Genome Annotation Pipeline	Contig	20749	5189506	2018-12-21	5359	PRJNA494152	SAMN10149530
Serratia marcescens		strain: EL122	615	ASM395844v1	GCA_003958445.1	GenBank	NCBI Prokaryotic Genome Annotation Pipeline	Contig	19553	5210136	2018-12-21	5461	PRJNA494152	SAMN10149528
Serratia marcescens		strain: EL110	615	ASM395848v1	GCA_003958485.1	GenBank	NCBI Prokaryotic Genome Annotation Pipeline	Contig	39152	5217630	2018-12-21	5199	PRJNA494152	SAMN10149520
Serratia marcescens		strain: EL109	615	ASM395849v1	GCA_003958495.1	GenBank	NCBI Prokaryotic Genome Annotation Pipeline	Contig	681033	5221499	2018-12-21	5021	PRJNA494152	SAMN10148466
Serratia marcescens		strain: EL41	615	ASM395850v1	GCA_003958505.1	GenBank	NCBI Prokaryotic Genome Annotation Pipeline	Scaffold	1445005	5263255	2018-12-21	5065	PRJNA438529	SAMN08720157
Serratia marcescens		strain: EL6	615	ASM395853v1	GCA_003958535.1	GenBank	NCBI Prokaryotic Genome Annotation Pipeline	Contig	28046	5272664	2018-12-21	5451	PRJNA494152	SAMN10149512
Serratia marcescens		strain: EL60	615	ASM395856v1	GCA_003958565.1	GenBank	NCBI Prokaryotic Genome Annotation Pipeline	Scaffold	621937	5223299	2018-12-21	5025	PRJNA438529	SAMN08720158
Serratia marcescens		strain: EL116	615	ASM395857v1	GCA_003958575.1	GenBank	NCBI Prokaryotic Genome Annotation Pipeline	Scaffold	1493212	5254956	2018-12-21	5054	PRJNA438529	SAMN08720159
Serratia marcescens		strain: EL119	615	ASM395860v1	GCA_003958605.1	GenBank	NCBI Prokaryotic Genome Annotation Pipeline	Scaffold	4696493	5250706	2018-12-21	5043	PRJNA438529	SAMN08720160
Serratia marcescens		strain: AS-1	615	ASM396705v1	GCA_003967055.1	GenBank	Annotation submitted by Department of Material and Environmental Chemistry, Graduate School of Engineering, Utsunomiya University	Complete Genome	5071908	5176029	2018-11-05	4867	PRJDB7525	SAMD00143521
Serratia marcescens		strain: O1-16	615	ASM410935v1	GCA_004109355.1	GenBank	NCBI Prokaryotic Genome Annotation Pipeline	Scaffold	418644	5103311	2019-01-25	4831	PRJNA489566	SAMN09982486
Serratia marcescens		strain: O10-16	615	ASM410938v1	GCA_004109385.1	GenBank	NCBI Prokaryotic Genome Annotation Pipeline	Scaffold	578478	5102783	2019-01-25	4829	PRJNA489566	SAMN10055403
Serratia marcescens		strain: ICR003201	615	ASM417951v1	GCA_004179515.1	GenBank	NCBI Prokaryotic Genome Annotation Pipeline	Scaffold	219979	5035485	2019-02-12	4763	PRJNA517917	SAMN10847459
Serratia marcescens		strain: ICR003202	615	ASM417956v1	GCA_004179565.1	GenBank	NCBI Prokaryotic Genome Annotation Pipeline	Scaffold	125178	5073595	2019-02-12	4873	PRJNA517917	SAMN10847460
Serratia marcescens		strain: RPH1	615	ASM419635v1	GCA_004196355.1	GenBank	NCBI Prokaryotic Genome Annotation Pipeline	Contig	421010	5183522	2019-02-15	4966	PRJNA381635	SAMN06681551
Serratia marcescens		strain: RPA1	615	ASM419636v1	GCA_004196365.1	GenBank	NCBI Prokaryotic Genome Annotation Pipeline	Contig	512767	5337607	2019-02-15	5128	PRJNA381609	SAMN06681549
Serratia marcescens		strain: SM6	615	ASM432613v1	GCA_004326135.1	GenBank	NCBI Prokaryotic Genome Annotation Pipeline	Scaffold	1341135	5102203	2019-03-05	4890	PRJNA505622	SAMN10430521
Serratia marcescens		strain: 13F-69	615	ASM437806v1	GCA_004378065.1	GenBank	NCBI Prokaryotic Genome Annotation Pipeline	Scaffold	149359	5018728	2019-03-25	4810	PRJNA489566	SAMN10077438
Serratia marcescens		strain: N2	615	ASM457063v2	GCA_004570635.2	GenBank	NCBI Prokaryotic Genome Annotation Pipeline (PGAP)	Contig	238944	5570793	2021-05-10	5501	PRJNA525074	SAMN11041520
Serratia marcescens		strain: DSM 17174	615	ASM468414v1	GCA_004684145.1	GenBank	NCBI Prokaryotic Genome Annotation Pipeline	Contig	18628	4940099	2019-04-06	4781	PRJNA530115	SAMN11295457
Serratia marcescens		strain: M4	615	ASM649445v1	GCA_006494455.1	GenBank	NCBI Prokaryotic Genome Annotation Pipeline (PGAP)	Contig	112359	5267357	2019-06-26	5154	PRJNA549854	SAMN12098329
Serratia marcescens		strain: WVU-003	615	ASM671110v1	GCA_006711105.1	GenBank	NCBI Prokaryotic Genome Annotation Pipeline (PGAP)	Complete Genome	5236473	5236473	2019-07-08	4992	PRJNA534503	SAMN11461878
Serratia marcescens		strain: WVU-004	615	ASM671112v1	GCA_006711125.1	GenBank	NCBI Prokaryotic Genome Annotation Pipeline (PGAP)	Complete Genome	5307451	5307451	2019-07-08	5093	PRJNA545503	SAMN11894222
Serratia marcescens		strain: WVU-005	615	ASM671114v1	GCA_006711145.1	GenBank	NCBI Prokaryotic Genome Annotation Pipeline (PGAP)	Complete Genome	5366294	5520811	2019-07-08	5320	PRJNA545504	SAMN11894223
Serratia marcescens		strain: WVU-006	615	ASM671124v1	GCA_006711245.1	GenBank	NCBI Prokaryotic Genome Annotation Pipeline (PGAP)	Complete Genome	5233072	5233072	2019-07-08	4971	PRJNA545505	SAMN11894224
Serratia marcescens		strain: WVU-007	615	ASM671140v1	GCA_006711405.1	GenBank	NCBI Prokaryotic Genome Annotation Pipeline (PGAP)	Complete Genome	5325027	5325027	2019-07-08	5118	PRJNA545510	SAMN11894225
Serratia marcescens		strain: WVU-008	615	ASM671152v1	GCA_006711525.1	GenBank	NCBI Prokaryotic Genome Annotation Pipeline (PGAP)	Complete Genome	5271698	5271698	2019-07-08	5058	PRJNA545511	SAMN11894226
Serratia marcescens		strain: 106R	615	ASM671500v1	GCA_006715005.1	GenBank	Annotation submitted by DOE Joint Genome Institute	Contig	5487490	5568607	2019-07-08	5418	PRJNA546915	SAMN12025734
Serratia marcescens		strain: WVU-009	615	ASM671672v1	GCA_006716725.1	GenBank	NCBI Prokaryotic Genome Annotation Pipeline (PGAP)	Complete Genome	5309876	5387143	2019-07-08	5163	PRJNA545512	SAMN11894227
Serratia marcescens		strain: WVU-010	615	ASM671682v1	GCA_006716825.1	GenBank	NCBI Prokaryotic Genome Annotation Pipeline (PGAP)	Complete Genome	5324996	5324996	2019-07-08	5118	PRJNA545513	SAMN11894228
Serratia marcescens		strain: WVU-001	615	ASM683870v1	GCA_006838705.1	GenBank	NCBI Prokaryotic Genome Annotation Pipeline (PGAP)	Complete Genome	5236919	5236919	2019-07-08	4994	PRJNA534500	SAMN11461876
Serratia marcescens		strain: WVU-002	615	ASM684278v1	GCA_006842785.1	GenBank	NCBI Prokaryotic Genome Annotation Pipeline (PGAP)	Complete Genome	5307415	5307415	2019-07-08	5093	PRJNA534502	SAMN11461877
Serratia marcescens		strain: S11	615	ASM728047v1	GCA_007280475.1	GenBank	NCBI Prokaryotic Genome Annotation Pipeline (PGAP)	Contig	376690	5177508	2019-07-22	4998	PRJNA554602	SAMN12275715
Serratia marcescens		strain: KCJ3K309	615	ASM795404v1	GCA_007954045.1	GenBank	NCBI Prokaryotic Genome Annotation Pipeline (PGAP)	Contig	39620	5940580	2019-08-10	6065	PRJNA558365	SAMN12438176
Serratia marcescens		strain: KCJ3K435	615	ASM795424v1	GCA_007954245.1	GenBank	NCBI Prokaryotic Genome Annotation Pipeline (PGAP)	Contig	27044	5661982	2019-08-10	5773	PRJNA558371	SAMN12440941
Serratia marcescens		strain: S16	615	ASM801174v1	GCA_008011745.1	GenBank	NCBI Prokaryotic Genome Annotation Pipeline (PGAP)	Contig	256234	5633077	2019-08-18	5534	PRJNA554602	SAMN12274637
Serratia marcescens		strain: S14	615	ASM801175v1	GCA_008011755.1	GenBank	NCBI Prokaryotic Genome Annotation Pipeline (PGAP)	Contig	683995	5097266	2019-08-18	4911	PRJNA554602	SAMN12274636
Serratia marcescens		strain: S12	615	ASM801177v1	GCA_008011775.1	GenBank	NCBI Prokaryotic Genome Annotation Pipeline (PGAP)	Contig	392589	5178327	2019-08-18	5004	PRJNA554602	SAMN12274635
Serratia marcescens		strain: S5	615	ASM801186v1	GCA_008011865.1	GenBank	NCBI Prokaryotic Genome Annotation Pipeline (PGAP)	Contig	256234	5632436	2019-08-18	5527	PRJNA554602	SAMN12274631
Serratia marcescens		strain: C7	615	ASM812244v1	GCA_008122445.1	GenBank		Contig	22383	5543750	2019-08-28		PRJNA481376	SAMN09666492
Serratia marcescens		strain: KCJ3K308	615	ASM818035v1	GCA_008180355.1	GenBank	NCBI Prokaryotic Genome Annotation Pipeline (PGAP)	Contig	15020	5684799	2019-09-01	5955	PRJNA561775	SAMN12628133
Serratia marcescens		strain: S18	615	ASM836423v1	GCA_008364235.1	GenBank		Contig	128626	5250523	2019-09-09		PRJNA559804	SAMN12560219
Serratia marcescens		strain: S7.1	615	ASM836426v2	GCA_008364265.2	GenBank	NCBI Prokaryotic Genome Annotation Pipeline (PGAP)	Complete Genome	5088187	5088187	2020-06-17	4855	PRJNA559804	SAMN12560215
Serratia marcescens		strain: 188J2	615	ASM883074v1	GCA_008830745.1	GenBank	NCBI Prokaryotic Genome Annotation Pipeline (PGAP)	Scaffold	287012	5435751	2019-10-06	5211	PRJNA574763	SAMN12868621
Serratia marcescens		strain: 228E1	615	ASM886864v1	GCA_008868645.1	GenBank	NCBI Prokaryotic Genome Annotation Pipeline (PGAP)	Contig	385182	5098637	2019-10-07	4848	PRJNA575056	SAMN12877156
Serratia marcescens		strain: E28	615	ASM893142v1	GCA_008931425.1	GenBank	NCBI Prokaryotic Genome Annotation Pipeline (PGAP)	Complete Genome	5419694	5763442	2019-10-09	5676	PRJNA550014	SAMN12289419
Serratia marcescens		strain: BTL07	615	ASM974674v1	GCA_009746745.1	GenBank	NCBI Prokaryotic Genome Annotation Pipeline (PGAP)	Scaffold	1537585	5270445	2019-12-13	5127	PRJNA590998	SAMN13345426
Serratia marcescens		strain: 2838	615	ASM983316v1	GCA_009833165.1	GenBank	NCBI Prokaryotic Genome Annotation Pipeline (PGAP)	Scaffold	184150	5440154	2020-01-07	5209	PRJNA595033	SAMN13544575
Serratia marcescens		strain: 3024	615	ASM983317v1	GCA_009833175.1	GenBank	NCBI Prokaryotic Genome Annotation Pipeline (PGAP)	Scaffold	193593	5450270	2020-01-07	5218	PRJNA595033	SAMN13544576
Serratia marcescens		strain: 3460	615	ASM983318v1	GCA_009833185.1	GenBank	NCBI Prokaryotic Genome Annotation Pipeline (PGAP)	Scaffold	184152	5442338	2020-01-07	5209	PRJNA595033	SAMN13544577
Serratia marcescens		strain: 4201	615	ASM983319v1	GCA_009833195.1	GenBank	NCBI Prokaryotic Genome Annotation Pipeline (PGAP)	Scaffold	433715	5388610	2020-01-07	5171	PRJNA595033	SAMN13544580
Serratia marcescens		strain: 2730	615	ASM983320v1	GCA_009833205.1	GenBank	NCBI Prokaryotic Genome Annotation Pipeline (PGAP)	Scaffold	198637	5438353	2020-01-07	5205	PRJNA595033	SAMN13544574
Serratia marcescens		strain: 1203	615	ASM983326v1	GCA_009833265.1	GenBank	NCBI Prokaryotic Genome Annotation Pipeline (PGAP)	Scaffold	180681	5438717	2020-01-07	5207	PRJNA595033	SAMN13544566
Serratia marcescens		strain: 1614	615	ASM983328v1	GCA_009833285.1	GenBank	NCBI Prokaryotic Genome Annotation Pipeline (PGAP)	Scaffold	184011	5440510	2020-01-07	5207	PRJNA595033	SAMN13544569
Serratia marcescens		strain: C91	615	ASM983329v1	GCA_009833295.1	GenBank	NCBI Prokaryotic Genome Annotation Pipeline (PGAP)	Scaffold	184011	5355917	2020-01-07	5106	PRJNA595033	SAMN13544556
Serratia marcescens		strain: 1140	615	ASM983330v1	GCA_009833305.1	GenBank	NCBI Prokaryotic Genome Annotation Pipeline (PGAP)	Scaffold	184010	5454925	2020-01-07	5226	PRJNA595033	SAMN13544564
Serratia marcescens		strain: 1330	615	ASM983334v1	GCA_009833345.1	GenBank	NCBI Prokaryotic Genome Annotation Pipeline (PGAP)	Scaffold	185152	5440917	2020-01-07	5205	PRJNA595033	SAMN13544567
Serratia marcescens		strain: C40	615	ASM983336v1	GCA_009833365.1	GenBank	NCBI Prokaryotic Genome Annotation Pipeline (PGAP)	Scaffold	183901	5445682	2020-01-07	5202	PRJNA595033	SAMN13544549
Serratia marcescens		strain: C3	615	ASM983338v1	GCA_009833385.1	GenBank	NCBI Prokaryotic Genome Annotation Pipeline (PGAP)	Scaffold	198637	5450586	2020-01-07	5217	PRJNA595033	SAMN13544545
Serratia marcescens		strain: C21	615	ASM983340v1	GCA_009833405.1	GenBank	NCBI Prokaryotic Genome Annotation Pipeline (PGAP)	Scaffold	180684	5449781	2020-01-07	5219	PRJNA595033	SAMN13544548
Serratia marcescens		strain: 3717	615	ASM983342v1	GCA_009833425.1	GenBank	NCBI Prokaryotic Genome Annotation Pipeline (PGAP)	Scaffold	180680	5438009	2020-01-07	5204	PRJNA595033	SAMN13544578
Serratia marcescens		strain: 3725	615	ASM983346v1	GCA_009833465.1	GenBank	NCBI Prokaryotic Genome Annotation Pipeline (PGAP)	Scaffold	184074	5440409	2020-01-07	5209	PRJNA595033	SAMN13544579
Serratia marcescens		strain: 2686	615	ASM983352v1	GCA_009833525.1	GenBank	NCBI Prokaryotic Genome Annotation Pipeline (PGAP)	Scaffold	182431	5439988	2020-01-07	5210	PRJNA595033	SAMN13544573
Serratia marcescens		strain: 2291	615	ASM983353v1	GCA_009833535.1	GenBank	NCBI Prokaryotic Genome Annotation Pipeline (PGAP)	Scaffold	184011	5439045	2020-01-07	5206	PRJNA595033	SAMN13544572
Serratia marcescens		strain: 2079	615	ASM983354v1	GCA_009833545.1	GenBank	NCBI Prokaryotic Genome Annotation Pipeline (PGAP)	Scaffold	198637	5439994	2020-01-07	5209	PRJNA595033	SAMN13544571
Serratia marcescens		strain: 1758	615	ASM983358v1	GCA_009833585.1	GenBank	NCBI Prokaryotic Genome Annotation Pipeline (PGAP)	Scaffold	180803	5443524	2020-01-07	5217	PRJNA595033	SAMN13544570
Serratia marcescens		strain: 1486	615	ASM983359v1	GCA_009833595.1	GenBank	NCBI Prokaryotic Genome Annotation Pipeline (PGAP)	Scaffold	193593	5439129	2020-01-07	5200	PRJNA595033	SAMN13544568
Serratia marcescens		strain: 972	615	ASM983362v1	GCA_009833625.1	GenBank	NCBI Prokaryotic Genome Annotation Pipeline (PGAP)	Scaffold	180785	5450761	2020-01-07	5220	PRJNA595033	SAMN13544565
Serratia marcescens		strain: C156	615	ASM983363v1	GCA_009833635.1	GenBank	NCBI Prokaryotic Genome Annotation Pipeline (PGAP)	Scaffold	184365	5454443	2020-01-07	5231	PRJNA595033	SAMN13544562
Serratia marcescens		strain: 939	615	ASM983365v1	GCA_009833655.1	GenBank	NCBI Prokaryotic Genome Annotation Pipeline (PGAP)	Scaffold	184011	5451070	2020-01-07	5220	PRJNA595033	SAMN13544563
Serratia marcescens		strain: C141	615	ASM983367v1	GCA_009833675.1	GenBank	NCBI Prokaryotic Genome Annotation Pipeline (PGAP)	Scaffold	198637	5453798	2020-01-07	5224	PRJNA595033	SAMN13544560
Serratia marcescens		strain: C153	615	ASM983370v1	GCA_009833705.1	GenBank	NCBI Prokaryotic Genome Annotation Pipeline (PGAP)	Scaffold	184011	5441407	2020-01-07	5211	PRJNA595033	SAMN13544561
Serratia marcescens		strain: C126	615	ASM983372v1	GCA_009833725.1	GenBank	NCBI Prokaryotic Genome Annotation Pipeline (PGAP)	Scaffold	193593	5353925	2020-01-07	5106	PRJNA595033	SAMN13544559
Serratia marcescens		strain: C110	615	ASM983374v1	GCA_009833745.1	GenBank	NCBI Prokaryotic Genome Annotation Pipeline (PGAP)	Scaffold	193593	5450562	2020-01-07	5211	PRJNA595033	SAMN13544557
Serratia marcescens		strain: C112	615	ASM983375v1	GCA_009833755.1	GenBank	NCBI Prokaryotic Genome Annotation Pipeline (PGAP)	Scaffold	184011	5451110	2020-01-07	5216	PRJNA595033	SAMN13544558
Serratia marcescens		strain: C83	615	ASM983376v1	GCA_009833765.1	GenBank	NCBI Prokaryotic Genome Annotation Pipeline (PGAP)	Scaffold	184011	5466992	2020-01-07	5243	PRJNA595033	SAMN13544555
Serratia marcescens		strain: C64	615	ASM983380v1	GCA_009833805.1	GenBank	NCBI Prokaryotic Genome Annotation Pipeline (PGAP)	Scaffold	184011	5446011	2020-01-07	5204	PRJNA595033	SAMN13544554
Serratia marcescens		strain: C60	615	ASM983381v1	GCA_009833815.1	GenBank	NCBI Prokaryotic Genome Annotation Pipeline (PGAP)	Scaffold	184150	5451083	2020-01-07	5220	PRJNA595033	SAMN13544553
Serratia marcescens		strain: C45	615	ASM983384v1	GCA_009833845.1	GenBank	NCBI Prokaryotic Genome Annotation Pipeline (PGAP)	Scaffold	184150	5445292	2020-01-07	5199	PRJNA595033	SAMN13544550
Serratia marcescens		strain: C47	615	ASM983386v1	GCA_009833865.1	GenBank	NCBI Prokaryotic Genome Annotation Pipeline (PGAP)	Scaffold	184011	5446028	2020-01-07	5208	PRJNA595033	SAMN13544551
Serratia marcescens		strain: C59	615	ASM983387v1	GCA_009833875.1	GenBank	NCBI Prokaryotic Genome Annotation Pipeline (PGAP)	Scaffold	184011	5355230	2020-01-07	5101	PRJNA595033	SAMN13544552
Serratia marcescens		strain: C8	615	ASM983390v1	GCA_009833905.1	GenBank	NCBI Prokaryotic Genome Annotation Pipeline (PGAP)	Scaffold	183939	5449056	2020-01-07	5211	PRJNA595033	SAMN13544547
Serratia marcescens		strain: C5	615	ASM983391v1	GCA_009833915.1	GenBank	NCBI Prokaryotic Genome Annotation Pipeline (PGAP)	Scaffold	183939	5449770	2020-01-07	5222	PRJNA595033	SAMN13544546
Serratia marcescens		strain: N10A28	615	ASM983430v1	GCA_009834305.1	GenBank	NCBI Prokaryotic Genome Annotation Pipeline	Complete Genome	5276341	5276341	2020-01-08	5013	PRJNA504482	SAMN10393815
Serratia marcescens		strain: 1602	615	ASM985819v1	GCA_009858195.1	GenBank	NCBI Prokaryotic Genome Annotation Pipeline (PGAP)	Complete Genome	5122776	5165500	2020-01-13	4868	PRJNA597508	SAMN13676638
Serratia marcescens		strain: 4201	615	ASM990934v1	GCA_009909345.1	GenBank	NCBI Prokaryotic Genome Annotation Pipeline (PGAP)	Complete Genome	5331789	5428798	2020-01-21	5188	PRJNA595033	SAMN13840998
Serratia marcescens		strain: 3024	615	ASM990936v1	GCA_009909365.1	GenBank	NCBI Prokaryotic Genome Annotation Pipeline (PGAP)	Complete Genome	5428813	5534941	2020-01-21	5288	PRJNA595033	SAMN13840997
Serratia marcescens		strain: 1140-	615	ASM990938v1	GCA_009909385.1	GenBank	NCBI Prokaryotic Genome Annotation Pipeline (PGAP)	Complete Genome	5429004	5535124	2020-01-21	5287	PRJNA595033	SAMN13840995
Serratia marcescens		strain: 2838	615	ASM990940v1	GCA_009909405.1	GenBank	NCBI Prokaryotic Genome Annotation Pipeline (PGAP)	Complete Genome	5416416	5522536	2020-01-21	5273	PRJNA595033	SAMN13840996
Serratia marcescens		strain: C110	615	ASM990942v1	GCA_009909425.1	GenBank	NCBI Prokaryotic Genome Annotation Pipeline (PGAP)	Complete Genome	5427741	5533861	2020-01-21	5285	PRJNA595033	SAMN13840994
Serratia marcescens		strain: ATCC 274	615	ASM993629v1	GCA_009936295.1	GenBank	Annotation submitted by Faculty of Bioresource Sciences, Akita Prefectural University	Complete Genome	5148533	5148533	2020-01-15	4918	PRJDB8907	SAMD00191436
Serratia marcescens		strain: SER_525	615	ASM993895v1	GCA_009938955.1	GenBank	NCBI Prokaryotic Genome Annotation Pipeline (PGAP)	Scaffold	331998	5264876	2020-01-28	4996	PRJNA602517	SAMN13897187
Serratia marcescens		strain: SER_502	615	ASM993914v1	GCA_009939145.1	GenBank	NCBI Prokaryotic Genome Annotation Pipeline (PGAP)	Scaffold	283096	5158419	2020-01-28	4876	PRJNA602517	SAMN13897178
Serratia marcescens		strain: SER_501	615	ASM993918v1	GCA_009939185.1	GenBank	NCBI Prokaryotic Genome Annotation Pipeline (PGAP)	Scaffold	206243	5138268	2020-01-28	4893	PRJNA602517	SAMN13897177
Serratia marcescens		strain: SER_514	615	ASM1007825v1	GCA_010078255.1	GenBank	NCBI Prokaryotic Genome Annotation Pipeline (PGAP)	Contig	248177	4865490	2020-01-31	4638	PRJNA602517	SAMN13897181
Serratia marcescens		strain: SER_505	615	ASM1007833v1	GCA_010078335.1	GenBank	NCBI Prokaryotic Genome Annotation Pipeline (PGAP)	Contig	223695	5275834	2020-01-31	5002	PRJNA602517	SAMN13897179
Serratia marcescens		strain: SER_508	615	ASM1007835v1	GCA_010078355.1	GenBank	NCBI Prokaryotic Genome Annotation Pipeline (PGAP)	Scaffold	472346	5158147	2020-01-31	4875	PRJNA602517	SAMN13897180
Serratia marcescens		strain: SER_523	615	ASM1009264v1	GCA_010092645.1	GenBank	NCBI Prokaryotic Genome Annotation Pipeline (PGAP)	Scaffold	247948	5263562	2020-02-02	4997	PRJNA602517	SAMN13897186
Serratia marcescens		strain: SER_520	615	ASM1009266v1	GCA_010092665.1	GenBank	NCBI Prokaryotic Genome Annotation Pipeline (PGAP)	Scaffold	239855	5084743	2020-02-02	4874	PRJNA602517	SAMN13897184
Serratia marcescens		strain: SER_522	615	ASM1009267v1	GCA_010092675.1	GenBank	NCBI Prokaryotic Genome Annotation Pipeline (PGAP)	Scaffold	257058	5263048	2020-02-02	4996	PRJNA602517	SAMN13897185
Serratia marcescens		strain: SER_518	615	ASM1009274v1	GCA_010092745.1	GenBank	NCBI Prokaryotic Genome Annotation Pipeline (PGAP)	Scaffold	209638	5258903	2020-02-02	4990	PRJNA602517	SAMN13897183
Serratia marcescens		strain: SER_500	615	ASM1009275v1	GCA_010092755.1	GenBank	NCBI Prokaryotic Genome Annotation Pipeline (PGAP)	Scaffold	253236	5150929	2020-02-02	4865	PRJNA602517	SAMN13897176
Serratia marcescens		strain: SER_517	615	ASM1009276v1	GCA_010092765.1	GenBank	NCBI Prokaryotic Genome Annotation Pipeline (PGAP)	Scaffold	173314	5262210	2020-02-02	4987	PRJNA602517	SAMN13897182
Serratia marcescens		strain: S722	615	ASM1049931v1	GCA_010499315.1	GenBank	NCBI Prokaryotic Genome Annotation Pipeline (PGAP)	Contig	2885928	5113703	2020-02-12	4874	PRJNA605065	SAMN14013650
Serratia marcescens		strain: S1464	615	ASM1049932v1	GCA_010499325.1	GenBank	NCBI Prokaryotic Genome Annotation Pipeline (PGAP)	Contig	864018	5061891	2020-02-12	4792	PRJNA605065	SAMN14013654
Serratia marcescens		strain: S1461	615	ASM1049933v1	GCA_010499335.1	GenBank	NCBI Prokaryotic Genome Annotation Pipeline (PGAP)	Contig	2811980	5058527	2020-02-12	4789	PRJNA605065	SAMN14013653
Serratia marcescens		strain: S717	615	ASM1049934v1	GCA_010499345.1	GenBank	NCBI Prokaryotic Genome Annotation Pipeline (PGAP)	Contig	2885709	5113006	2020-02-12	4873	PRJNA605065	SAMN14013649
Serratia marcescens		strain: S716	615	ASM1049935v1	GCA_010499355.1	GenBank	NCBI Prokaryotic Genome Annotation Pipeline (PGAP)	Scaffold	2885709	5114138	2020-02-12	4874	PRJNA605065	SAMN14013648
Serratia marcescens		strain: S697	615	ASM1049941v1	GCA_010499415.1	GenBank	NCBI Prokaryotic Genome Annotation Pipeline (PGAP)	Contig	2885936	5114102	2020-02-12	4875	PRJNA605065	SAMN14013646
Serratia marcescens		strain: S708	615	ASM1049944v1	GCA_010499445.1	GenBank	NCBI Prokaryotic Genome Annotation Pipeline (PGAP)	Scaffold	1410570	5114002	2020-02-12	4873	PRJNA605065	SAMN14013647
Serratia marcescens		strain: AS012490	615	ASM1058825v1	GCA_010588255.1	GenBank		Scaffold	274834	5422295	2020-02-14		PRJNA553678	SAMN12250809
Serratia marcescens		strain: AS012470	615	ASM1059020v1	GCA_010590205.1	GenBank		Scaffold	271152	5235069	2020-02-14		PRJNA553678	SAMN12250789
Serratia marcescens		strain: AS012466	615	ASM1059028v1	GCA_010590285.1	GenBank		Scaffold	257047	5401177	2020-02-14		PRJNA553678	SAMN12250785
Serratia marcescens		strain: AS012454	615	ASM1059048v1	GCA_010590485.1	GenBank		Scaffold	291685	5197038	2020-02-14		PRJNA553678	SAMN12250773
Serratia marcescens		strain: AS012452	615	ASM1059054v1	GCA_010590545.1	GenBank		Scaffold	231207	5962438	2020-02-14		PRJNA553678	SAMN12250771
Serratia marcescens		strain: AS012433	615	ASM1059089v1	GCA_010590895.1	GenBank		Scaffold	262274	5184686	2020-02-14		PRJNA553678	SAMN12250752
Serratia marcescens		strain: AS012431	615	ASM1059093v1	GCA_010590935.1	GenBank		Scaffold	265568	5258677	2020-02-14		PRJNA553678	SAMN12250750
Serratia marcescens		strain: AS012428	615	ASM1059099v1	GCA_010590995.1	GenBank		Scaffold	263283	5381074	2020-02-14		PRJNA553678	SAMN12250747
Serratia marcescens		strain: AS012422	615	ASM1059109v1	GCA_010591095.1	GenBank		Scaffold	192281	5472968	2020-02-14		PRJNA553678	SAMN12250741
Serratia marcescens		strain: AS012388	615	ASM1059278v1	GCA_010592785.1	GenBank		Scaffold	209489	5493783	2020-02-14		PRJNA553678	SAMN12250707
Serratia marcescens		strain: AS012375	615	ASM1059448v1	GCA_010594485.1	GenBank		Scaffold	182242	5404097	2020-02-14		PRJNA553678	SAMN12250694
Serratia marcescens		strain: AS012333	615	ASM1059757v1	GCA_010597575.1	GenBank		Scaffold	273876	5296537	2020-02-14		PRJNA553678	SAMN12250652
Serratia marcescens		strain: AS012323	615	ASM1059774v1	GCA_010597745.1	GenBank		Scaffold	148711	5214702	2020-02-14		PRJNA553678	SAMN12250642
Serratia marcescens		strain: AS012322	615	ASM1059783v1	GCA_010597835.1	GenBank		Scaffold	227601	5245449	2020-02-14		PRJNA553678	SAMN12250641
Serratia marcescens		strain: AS012309	615	ASM1059801v1	GCA_010598015.1	GenBank		Scaffold	306805	5146431	2020-02-14		PRJNA553678	SAMN12250628
Serratia marcescens		strain: AS012298	615	ASM1059818v1	GCA_010598185.1	GenBank		Scaffold	258582	5119603	2020-02-14		PRJNA553678	SAMN12250617
Serratia marcescens		strain: AS012297	615	ASM1059819v1	GCA_010598195.1	GenBank		Scaffold	118014	5035979	2020-02-14		PRJNA553678	SAMN12250616
Serratia marcescens		strain: AS012269	615	ASM1059852v1	GCA_010598525.1	GenBank		Scaffold	98274	5437237	2020-02-14		PRJNA553678	SAMN12250588
Serratia marcescens		strain: AS012260	615	ASM1059868v1	GCA_010598685.1	GenBank		Scaffold	83152	5417058	2020-02-14		PRJNA553678	SAMN12250579
Serratia marcescens		strain: AS012259	615	ASM1059874v1	GCA_010598745.1	GenBank		Scaffold	71765	5300353	2020-02-14		PRJNA553678	SAMN12250578
Serratia marcescens		strain: AS012250	615	ASM1059891v1	GCA_010598915.1	GenBank		Scaffold	70675	5161750	2020-02-14		PRJNA553678	SAMN12250569
Serratia marcescens		strain: AS012240	615	ASM1059901v1	GCA_010599015.1	GenBank		Scaffold	129863	5653739	2020-02-14		PRJNA553678	SAMN12250559
Serratia marcescens		strain: AS012296	615	ASM1060243v1	GCA_010602435.1	GenBank		Scaffold	187641	5424918	2020-02-14		PRJNA553678	SAMN12250615
Serratia marcescens		strain: AS012458	615	ASM1061228v1	GCA_010612285.1	GenBank		Scaffold	273419	5328634	2020-02-14		PRJNA553678	SAMN12250777
Serratia marcescens		strain: AS012386	615	ASM1061230v1	GCA_010612305.1	GenBank		Scaffold	268127	5501671	2020-02-14		PRJNA553678	SAMN12250705
Serratia marcescens		strain: AS012324	615	ASM1061234v1	GCA_010612345.1	GenBank		Scaffold	228053	5192887	2020-02-14		PRJNA553678	SAMN12250643
Serratia marcescens		strain: AS012299	615	ASM1061238v1	GCA_010612385.1	GenBank		Scaffold	146638	5163457	2020-02-14		PRJNA553678	SAMN12250618
Serratia marcescens		strain: SMM_61	615	ASM1102943v1	GCA_011029435.1	GenBank	NCBI Prokaryotic Genome Annotation Pipeline (PGAP)	Contig	321658	5202747	2020-02-26	4997	PRJNA607022	SAMN14120149
Serratia marcescens		strain: SMM_28	615	ASM1102982v1	GCA_011029825.1	GenBank	NCBI Prokaryotic Genome Annotation Pipeline (PGAP)	Contig	292820	5326467	2020-02-26	5204	PRJNA607022	SAMN14120116
Serratia marcescens		strain: BP2	615	ASM1160246v1	GCA_011602465.1	GenBank	NCBI Prokaryotic Genome Annotation Pipeline (PGAP)	Complete Genome	5088390	5088390	2020-03-21	4838	PRJNA612043	SAMN14360500
Serratia marcescens		strain: 39_H1	615	ASM1168410v1	GCA_011684105.1	GenBank	NCBI Prokaryotic Genome Annotation Pipeline (PGAP)	Contig	279673	5105593	2020-03-23	4908	PRJNA603151	SAMN13921475
Serratia marcescens		strain: SER00094	615	ASM1176988v1	GCA_011769885.1	GenBank	NCBI Prokaryotic Genome Annotation Pipeline (PGAP)	Complete Genome	5217372	5217372	2020-03-30	4940	PRJNA609916	SAMN14265996
Serratia marcescens		strain: FDAARGOS_659	615	ASM1227311v1	GCA_012273115.1	GenBank	NCBI Prokaryotic Genome Annotation Pipeline (PGAP)	Chromosome	5121384	5121484	2020-04-12	4885	PRJNA231221	SAMN11056374
Serratia marcescens		strain: SER00066	615	ASM1295230v1	GCA_012952305.1	GenBank	NCBI Prokaryotic Genome Annotation Pipeline (PGAP)	Contig	5330366	5522801	2020-05-02	5330	PRJNA609916	SAMN14265995
Serratia marcescens		strain: SR415	615	ASM1295654v1	GCA_012956545.1	GenBank	NCBI Prokaryotic Genome Annotation Pipeline (PGAP)	Contig	674682	5078866	2020-05-03	4862	PRJNA625530	SAMN14602427
Serratia marcescens		strain: S1SWMC	615	ASM1295663v1	GCA_012956635.1	GenBank	NCBI Prokaryotic Genome Annotation Pipeline (PGAP)	Contig	158833	5499825	2020-05-03	5391	PRJNA420811	SAMN14595346
Serratia marcescens		strain: C2016001558	615	ASM1304704v1	GCA_013047045.1	GenBank	NCBI Prokaryotic Genome Annotation Pipeline	Scaffold	199524	5350717	2020-04-29	5053	PRJNA354236	SAMN06043775
Serratia marcescens		strain: FZSF02	615	ASM1311239v1	GCA_013112395.1	GenBank	NCBI Prokaryotic Genome Annotation Pipeline (PGAP)	Complete Genome	5407775	5407775	2020-05-17	5209	PRJNA631457	SAMN14863985
Serratia marcescens		strain: FY	615	ASM1312215v1	GCA_013122155.1	GenBank		Complete Genome	5074453	5263176	2020-05-19		PRJNA631339	SAMN14859508
Serratia marcescens		strain: C1-05	615	ASM1316905v1	GCA_013169055.1	GenBank		Contig	284393	5483071	2020-05-26		PRJNA391501	SAMN11394260
Serratia marcescens		strain: C1-15	615	ASM1316990v1	GCA_013169905.1	GenBank		Contig	65982	5712433	2020-05-26		PRJNA391501	SAMN07291399
Serratia marcescens		strain: C1-207	615	ASM1316994v1	GCA_013169945.1	GenBank		Contig	49023	5693599	2020-05-26		PRJNA391501	SAMN07291396
Serratia marcescens		strain: C3-37	615	ASM1316999v1	GCA_013169995.1	GenBank		Contig	92824	5229698	2020-05-26		PRJNA391501	SAMN07291394
Serratia marcescens		strain: C1-69	615	ASM1317001v1	GCA_013170015.1	GenBank		Contig	75556	5189594	2020-05-26		PRJNA391501	SAMN07291395
Serratia marcescens		strain: C3-26-2	615	ASM1317009v1	GCA_013170095.1	GenBank		Contig	225526	5409539	2020-05-26		PRJNA391501	SAMN07291389
Serratia marcescens		strain: LY1	615	ASM1325681v1	GCA_013256815.1	GenBank		Complete Genome	5171649	5315350	2020-06-03		PRJNA634799	SAMN15009256
Serratia marcescens		strain: 50986	615	ASM1327769v1	GCA_013277695.1	GenBank	NCBI Prokaryotic Genome Annotation Pipeline (PGAP)	Contig	429619	5246941	2020-06-04	5078	PRJNA607033	SAMN14120178
Serratia marcescens		strain: 51034	615	ASM1327770v1	GCA_013277705.1	GenBank	NCBI Prokaryotic Genome Annotation Pipeline (PGAP)	Contig	429619	5217992	2020-06-04	5052	PRJNA607033	SAMN14120180
Serratia marcescens		strain: 50995	615	ASM1327771v1	GCA_013277715.1	GenBank	NCBI Prokaryotic Genome Annotation Pipeline (PGAP)	Contig	543476	5156262	2020-06-04	4890	PRJNA607033	SAMN14120179
Serratia marcescens		strain: 51748	615	ASM1327772v1	GCA_013277725.1	GenBank	NCBI Prokaryotic Genome Annotation Pipeline (PGAP)	Contig	543475	5156249	2020-06-04	4896	PRJNA607033	SAMN14120182
Serratia marcescens		strain: 51745	615	ASM1328041v1	GCA_013280415.1	GenBank	NCBI Prokaryotic Genome Annotation Pipeline (PGAP)	Contig	543477	5156974	2020-06-05	4901	PRJNA607033	SAMN14120181
Serratia marcescens		strain: ZZCCN01	615	ASM1330290v1	GCA_013302905.1	GenBank	NCBI Prokaryotic Genome Annotation Pipeline (PGAP)	Contig	150116	5164210	2020-06-08	4910	PRJNA629086	SAMN14615110
Serratia marcescens		strain: P60-CPSm	615	ASM1330973v1	GCA_013309735.1	GenBank	NCBI Prokaryotic Genome Annotation Pipeline (PGAP)	Contig	174953	5382294	2020-06-09	5333	PRJNA599605	SAMN13761921
Serratia marcescens		strain: H28-CPSm	615	ASM1330975v1	GCA_013309755.1	GenBank	NCBI Prokaryotic Genome Annotation Pipeline (PGAP)	Contig	376085	5220115	2020-06-09	4930	PRJNA599605	SAMN13761919
Serratia marcescens		strain: M52-CPSm	615	ASM1330976v1	GCA_013309765.1	GenBank	NCBI Prokaryotic Genome Annotation Pipeline (PGAP)	Contig	320559	5003173	2020-06-09	4862	PRJNA599605	SAMN13761920
Serratia marcescens		strain: I54-CPSm	615	ASM1330977v1	GCA_013309775.1	GenBank	NCBI Prokaryotic Genome Annotation Pipeline (PGAP)	Contig	282455	5229608	2020-06-09	4985	PRJNA599605	SAMN13761918
Serratia marcescens		strain: B77-CPSm	615	ASM1330980v1	GCA_013309805.1	GenBank	NCBI Prokaryotic Genome Annotation Pipeline (PGAP)	Contig	520624	5188123	2020-06-09	5505	PRJNA599605	SAMN13761917
Serratia marcescens		strain: JW-CZ2	615	ASM1336773v1	GCA_013367735.1	GenBank		Complete Genome	4925622	4925622	2020-06-23		PRJNA638538	SAMN15196985
Serratia marcescens		strain: 1912768W	615	ASM1336902v1	GCA_013369025.1	GenBank	NCBI Prokaryotic Genome Annotation Pipeline (PGAP)	Contig	455500	5080643	2020-06-23	4897	PRJNA542556	SAMN11650967
Serratia marcescens		strain: 1912768WR	615	ASM1336939v1	GCA_013369395.1	GenBank	NCBI Prokaryotic Genome Annotation Pipeline (PGAP)	Contig	599890	5075193	2020-06-23	4887	PRJNA542556	SAMN11650966
Serratia marcescens		strain: 1912768R	615	ASM1337737v1	GCA_013377375.1	GenBank	NCBI Prokaryotic Genome Annotation Pipeline (PGAP)	Complete Genome	5117289	5117289	2020-06-30	4896	PRJNA542556	SAMN11633367
Serratia marcescens		strain: ICU-4	615	ASM1342584v1	GCA_013425845.1	GenBank	NCBI Prokaryotic Genome Annotation Pipeline (PGAP)	Chromosome	116574	5209716	2020-07-20	4961	PRJNA644677	SAMN15470909
Serratia marcescens		strain: ICU-3	615	ASM1342586v1	GCA_013425865.1	GenBank	NCBI Prokaryotic Genome Annotation Pipeline (PGAP)	Chromosome	112043	5215968	2020-07-20	4966	PRJNA644677	SAMN15470908
Serratia marcescens		strain: ICU-2	615	ASM1342588v1	GCA_013425885.1	GenBank	NCBI Prokaryotic Genome Annotation Pipeline (PGAP)	Chromosome	65378	5226346	2020-07-20	4989	PRJNA644677	SAMN15470907
Serratia marcescens		strain: 12/2010	615	ASM1342613v1	GCA_013426135.1	GenBank	NCBI Prokaryotic Genome Annotation Pipeline (PGAP)	Complete Genome	5642069	5642069	2020-07-20	5450	PRJNA634544	SAMN14999148
Serratia marcescens		strain: 11/2010	615	ASM1342615v1	GCA_013426155.1	GenBank	NCBI Prokaryotic Genome Annotation Pipeline (PGAP)	Complete Genome	5352713	5492570	2020-07-20	5300	PRJNA634532	SAMN14998449
Serratia marcescens		strain: MGH246	615	ASM1433333v1	GCA_014333335.1	GenBank		Chromosome	368061	5262921	2020-08-29		PRJNA271899	SAMN08148276
Serratia marcescens		strain: Sm3	615	ASM1459551v1	GCA_014595515.1	GenBank		Contig	347546	5676295	2020-09-15		PRJNA648651	SAMN15643306
Serratia marcescens		strain: Sm4	615	ASM1459555v1	GCA_014595555.1	GenBank		Contig	699039	5600798	2020-09-15		PRJNA648651	SAMN15644193
Serratia marcescens		strain: Sm1	615	ASM1459556v2	GCA_014595565.2	GenBank		Contig	339567	5501534	2020-09-15		PRJNA648651	SAMN15643300
Serratia marcescens		strain: Sm7	615	ASM1459560v1	GCA_014595605.1	GenBank		Contig	333052	5355024	2020-09-15		PRJNA648651	SAMN15644198
Serratia marcescens		strain: Sm6	615	ASM1459563v1	GCA_014595635.1	GenBank		Contig	693044	5270260	2020-09-15		PRJNA648651	SAMN15644196
Serratia marcescens		strain: Sm2	615	ASM1459612v1	GCA_014596125.1	GenBank		Contig	664466	5275135	2020-09-15		PRJNA648651	SAMN15643305
Serratia marcescens		strain: Sm10	615	ASM1459614v2	GCA_014596145.2	GenBank		Contig	335137	5476624	2020-09-15		PRJNA648651	SAMN15644289
Serratia marcescens		strain: Sm8	615	ASM1459615v1	GCA_014596155.1	GenBank		Contig	333052	5436537	2020-09-15		PRJNA648651	SAMN15644204
Serratia marcescens		strain: Sm14	615	ASM1459616v2	GCA_014596165.2	GenBank		Contig	317957	5716793	2020-09-15		PRJNA648651	SAMN15644291
Serratia marcescens		strain: Sm11	615	ASM1459620v1	GCA_014596205.1	GenBank		Contig	261749	5390712	2020-09-15		PRJNA648651	SAMN15644290
Serratia marcescens		strain: Sm18	615	ASM1459622v1	GCA_014596225.1	GenBank		Contig	335137	5343868	2020-09-15		PRJNA648651	SAMN15644295
Serratia marcescens		strain: Sm20	615	ASM1459624v1	GCA_014596245.1	GenBank		Contig	658990	5116723	2020-09-15		PRJNA648651	SAMN15644296
Serratia marcescens		strain: CFSAN059633	615	ASM1484083v1	GCA_014840835.1	GenBank	NCBI Prokaryotic Genome Annotation Pipeline (PGAP)	Contig	334321	5120902	2020-10-03	4828	PRJNA342326	SAMN10086742
Serratia marcescens		strain: MGH250	615	ASM1489487v1	GCA_014894875.1	GenBank		Scaffold	341037	5236054	2020-10-19		PRJNA271899	SAMN08148280
Serratia marcescens		strain: UCI158	615	ASM1490174v1	GCA_014901745.1	GenBank		Scaffold	318564	5726148	2020-10-20		PRJNA271899	SAMN08148205
Serratia marcescens		strain: UCI157	615	ASM1490179v1	GCA_014901795.1	GenBank		Scaffold	329158	5376683	2020-10-20		PRJNA271899	SAMN08148204
Serratia marcescens		strain: MGH249	615	ASM1490245v1	GCA_014902455.1	GenBank		Scaffold	300972	5176851	2020-10-20		PRJNA271899	SAMN08148279
Serratia marcescens		strain: MGH245	615	ASM1490247v1	GCA_014902475.1	GenBank		Scaffold	322862	5229595	2020-10-20		PRJNA271899	SAMN08148275
Serratia marcescens		strain: MGH224	615	ASM1490292v1	GCA_014902925.1	GenBank		Scaffold	288421	5203897	2020-10-20		PRJNA271899	SAMN08148297
Serratia marcescens		strain: MGH223	615	ASM1490297v1	GCA_014902975.1	GenBank		Scaffold	432216	5130822	2020-10-20		PRJNA271899	SAMN08148258
Serratia marcescens		strain: BWH 77	615	ASM1490381v1	GCA_014903815.1	GenBank		Scaffold	543347	5130959	2020-10-20		PRJNA271899	SAMN08148229
Serratia marcescens		strain: CFSAN059607	615	ASM1494702v1	GCA_014947025.1	GenBank	NCBI Prokaryotic Genome Annotation Pipeline (PGAP)	Contig	331295	5011472	2020-10-26	4757	PRJNA342326	SAMN10086812
Serratia marcescens		strain: CFSAN059609	615	ASM1494703v1	GCA_014947035.1	GenBank	NCBI Prokaryotic Genome Annotation Pipeline (PGAP)	Contig	301908	5263971	2020-10-26	5063	PRJNA342326	SAMN10086662
Serratia marcescens		strain: CFSAN059606	615	ASM1494705v1	GCA_014947055.1	GenBank	NCBI Prokaryotic Genome Annotation Pipeline (PGAP)	Contig	301743	5011382	2020-10-26	4762	PRJNA342326	SAMN10086695
Serratia marcescens		strain: SCH909	615	ASM1507494v1	GCA_015074945.1	GenBank	Annotation submitted by Universite Laval	Complete Genome	5315598	5399348	2020-10-29	5049	PRJNA630425	SAMN14835601
Serratia marcescens		strain: SCQ1	615	ASM1516091v1	GCA_015160915.1	GenBank	NCBI Prokaryotic Genome Annotation Pipeline (PGAP)	Complete Genome	4994354	5063945	2020-11-01	4844	PRJNA386063	SAMN16268784
Serratia marcescens		strain: H8980R	615	ASM1520903v1	GCA_015209035.1	GenBank	NCBI Prokaryotic Genome Annotation Pipeline (PGAP)	Contig	172767	5431380	2020-11-02	5303	PRJNA564235	SAMN12706427
Serratia marcescens		strain: S1	615	ASM1535064v1	GCA_015350645.1	GenBank	NCBI Prokaryotic Genome Annotation Pipeline (PGAP)	Contig	29860	4615693	2020-11-10	4557	PRJNA674022	SAMN16633034
Serratia marcescens		strain: 1001295B_180824_A7	615	ASM1554886v1	GCA_015548865.1	GenBank		Scaffold	154596	5388384	2020-11-17		PRJNA637878	SAMN15533233
Serratia marcescens		strain: Byron	615	ASM1570865v1	GCA_015708655.1	GenBank	NCBI Prokaryotic Genome Annotation Pipeline (PGAP)	Complete Genome	5158598	5158598	2020-12-01	4908	PRJNA636510	SAMN15078591
Serratia marcescens		isolate: whole organism	615	PDT000903058.1	GCA_015888965.1	GenBank	NCBI Prokaryotic Genome Annotation Pipeline (PGAP)	Contig	3068038	5739697	2020-12-09	5458	PRJNA288601	SAMN16990726
Serratia marcescens		isolate: 2020CK-00432, strain: Serratia_marcescens_2020CK-00432	615	PDT000888236.1	GCA_015893005.1	GenBank	NCBI Prokaryotic Genome Annotation Pipeline (PGAP)	Contig	398166	5178646	2020-12-09	4925	PRJNA288601	SAMN16729806
Serratia marcescens		strain: CAV6303	615	PDT000870249.2	GCA_015896865.1	GenBank	NCBI Prokaryotic Genome Annotation Pipeline (PGAP)	Contig	78212	6061850	2020-12-09	5917	PRJNA514245	SAMN16233079
Serratia marcescens		strain: CAVP399	615	PDT000870117.2	GCA_015896925.1	GenBank	NCBI Prokaryotic Genome Annotation Pipeline (PGAP)	Contig	76381	6087018	2020-12-09	5958	PRJNA514245	SAMN16233369
Serratia marcescens		strain: CAV6576	615	PDT000870321.2	GCA_015897125.1	GenBank	NCBI Prokaryotic Genome Annotation Pipeline (PGAP)	Contig	78212	6074089	2020-12-09	5953	PRJNA514245	SAMN16233184
Serratia marcescens		strain: CAV6589	615	PDT000870309.2	GCA_015897305.1	GenBank	NCBI Prokaryotic Genome Annotation Pipeline (PGAP)	Contig	78212	6040764	2020-12-09	5910	PRJNA514245	SAMN16233195
Serratia marcescens		strain: CAV6672	615	PDT000870258.2	GCA_015897365.1	GenBank	NCBI Prokaryotic Genome Annotation Pipeline (PGAP)	Contig	78212	6043735	2020-12-09	5920	PRJNA514245	SAMN16233241
Serratia marcescens		strain: CAV6657	615	PDT000870269.2	GCA_015897705.1	GenBank	NCBI Prokaryotic Genome Annotation Pipeline (PGAP)	Contig	81330	6064062	2020-12-09	5931	PRJNA514245	SAMN16233231
Serratia marcescens		strain: CAV6573	615	PDT000870323.2	GCA_015897725.1	GenBank	NCBI Prokaryotic Genome Annotation Pipeline (PGAP)	Contig	78212	6148864	2020-12-09	6022	PRJNA514245	SAMN16233182
Serratia marcescens		strain: CAV6723	615	PDT000870230.2	GCA_015897785.1	GenBank	NCBI Prokaryotic Genome Annotation Pipeline (PGAP)	Contig	76384	6124482	2020-12-09	6004	PRJNA514245	SAMN16233266
Serratia marcescens		strain: CAV6256	615	PDT000870304.2	GCA_015897805.1	GenBank	NCBI Prokaryotic Genome Annotation Pipeline (PGAP)	Contig	77272	6053980	2020-12-09	5912	PRJNA514245	SAMN16233074
Serratia marcescens		strain: CAV6322	615	PDT000870182.2	GCA_015898145.1	GenBank	NCBI Prokaryotic Genome Annotation Pipeline (PGAP)	Contig	76384	5717974	2020-12-09	5597	PRJNA514245	SAMN16233085
Serratia marcescens		strain: CAV6531	615	PDT000870332.2	GCA_015898325.1	GenBank	NCBI Prokaryotic Genome Annotation Pipeline (PGAP)	Contig	78212	6113088	2020-12-09	5978	PRJNA514245	SAMN16233174
Serratia marcescens		strain: CAV6365	615	PDT000870101.2	GCA_015898365.1	GenBank	NCBI Prokaryotic Genome Annotation Pipeline (PGAP)	Contig	78212	6058939	2020-12-09	5908	PRJNA514245	SAMN16233098
Serratia marcescens		strain: CAV6383	615	PDT000870093.2	GCA_015898425.1	GenBank	NCBI Prokaryotic Genome Annotation Pipeline (PGAP)	Contig	77272	6029661	2020-12-09	5879	PRJNA514245	SAMN16233105
Serratia marcescens		strain: C37	615	PDT000870692.1	GCA_015898475.1	GenBank	NCBI Prokaryotic Genome Annotation Pipeline (PGAP)	Contig	370231	6004350	2020-12-09	5707	PRJNA514245	SAMN12289314
Serratia marcescens		strain: CAVP347	615	PDT000870141.2	GCA_015898525.1	GenBank	NCBI Prokaryotic Genome Annotation Pipeline (PGAP)	Contig	78619	6044462	2020-12-09	5893	PRJNA514245	SAMN16233347
Serratia marcescens		strain: CAVP373	615	PDT000870132.2	GCA_015898545.1	GenBank	NCBI Prokaryotic Genome Annotation Pipeline (PGAP)	Contig	76381	6032744	2020-12-09	5887	PRJNA514245	SAMN16233356
Serratia marcescens		strain: CAVP394	615	PDT000870121.2	GCA_015898605.1	GenBank	NCBI Prokaryotic Genome Annotation Pipeline (PGAP)	Contig	77665	6016349	2020-12-09	5870	PRJNA514245	SAMN16233365
Serratia marcescens		strain: CAV6388	615	PDT000870090.2	GCA_015898685.1	GenBank	NCBI Prokaryotic Genome Annotation Pipeline (PGAP)	Contig	77272	5940209	2020-12-09	5795	PRJNA514245	SAMN16233108
Serratia marcescens		strain: CAV6406	615	PDT000870079.2	GCA_015898725.1	GenBank	NCBI Prokaryotic Genome Annotation Pipeline (PGAP)	Contig	78763	5711979	2020-12-09	5586	PRJNA514245	SAMN16233118
Serratia marcescens		strain: CAV6405	615	PDT000870080.2	GCA_015898745.1	GenBank	NCBI Prokaryotic Genome Annotation Pipeline (PGAP)	Contig	78212	5765738	2020-12-09	5639	PRJNA514245	SAMN16233117
Serratia marcescens		strain: CAV6381	615	PDT000870094.2	GCA_015898925.1	GenBank	NCBI Prokaryotic Genome Annotation Pipeline (PGAP)	Contig	78649	6001878	2020-12-09	5846	PRJNA514245	SAMN16233104
Serratia marcescens		strain: C11	615	PDT000870694.1	GCA_015899405.1	GenBank	NCBI Prokaryotic Genome Annotation Pipeline (PGAP)	Contig	120044	6176298	2020-12-09	6058	PRJNA514245	SAMN12289363
Serratia marcescens		isolate: 10ES	615	PDT000870432.1	GCA_015899425.1	GenBank	NCBI Prokaryotic Genome Annotation Pipeline (PGAP)	Contig	283527	5602693	2020-12-09	5360	PRJNA514245	SAMN07452584
Serratia marcescens		strain: CAV3293	615	PDT000869680.1	GCA_015899455.1	GenBank	NCBI Prokaryotic Genome Annotation Pipeline (PGAP)	Contig	79519	6138656	2020-12-09	6007	PRJNA514245	SAMN09210807
Serratia marcescens		strain: CAV3509	615	PDT000869678.1	GCA_015899485.1	GenBank	NCBI Prokaryotic Genome Annotation Pipeline (PGAP)	Contig	79519	6096829	2020-12-09	5959	PRJNA514245	SAMN09210787
Serratia marcescens		isolate: 11ES	615	PDT000870429.1	GCA_015899505.1	GenBank	NCBI Prokaryotic Genome Annotation Pipeline (PGAP)	Contig	283525	5669456	2020-12-09	5464	PRJNA514245	SAMN07452544
Serratia marcescens		isolate: 5TM	615	PDT000870423.1	GCA_015899525.1	GenBank	NCBI Prokaryotic Genome Annotation Pipeline (PGAP)	Contig	275863	6014405	2020-12-09	5779	PRJNA514245	SAMN07452549
Serratia marcescens		isolate: 2TM	615	PDT000870427.1	GCA_015899545.1	GenBank	NCBI Prokaryotic Genome Annotation Pipeline (PGAP)	Contig	332810	6235391	2020-12-09	5944	PRJNA514245	SAMN07452546
Serratia marcescens		isolate: 4ES	615	PDT000870420.1	GCA_015899565.1	GenBank	NCBI Prokaryotic Genome Annotation Pipeline (PGAP)	Contig	405514	6249429	2020-12-09	5956	PRJNA514245	SAMN07452580
Serratia marcescens		isolate: 3TM	615	PDT000870414.1	GCA_015899585.1	GenBank	NCBI Prokaryotic Genome Annotation Pipeline (PGAP)	Contig	332472	6131681	2020-12-09	5863	PRJNA514245	SAMN07452579
Serratia marcescens		isolate: 15ES	615	PDT000870425.1	GCA_015899605.1	GenBank	NCBI Prokaryotic Genome Annotation Pipeline (PGAP)	Contig	349462	5954890	2020-12-09	5635	PRJNA514245	SAMN07452581
Serratia marcescens		isolate: 21TM	615	PDT000870422.1	GCA_015899625.1	GenBank	NCBI Prokaryotic Genome Annotation Pipeline (PGAP)	Contig	332808	6251703	2020-12-09	5958	PRJNA514245	SAMN07452554
Serratia marcescens		isolate: 5ES	615	PDT000870412.1	GCA_015899645.1	GenBank	NCBI Prokaryotic Genome Annotation Pipeline (PGAP)	Contig	251809	6249052	2020-12-09	5954	PRJNA514245	SAMN07452564
Serratia marcescens		isolate: 13TM	615	PDT000870405.1	GCA_015899665.1	GenBank	NCBI Prokaryotic Genome Annotation Pipeline (PGAP)	Contig	275934	6238274	2020-12-09	5962	PRJNA514245	SAMN07452556
Serratia marcescens		isolate: 16ES	615	PDT000870419.1	GCA_015899675.1	GenBank	NCBI Prokaryotic Genome Annotation Pipeline (PGAP)	Contig	295303	5840433	2020-12-09	5556	PRJNA514245	SAMN07452545
Serratia marcescens		isolate: 12ES	615	PDT000870409.1	GCA_015899705.1	GenBank	NCBI Prokaryotic Genome Annotation Pipeline (PGAP)	Contig	282761	5663603	2020-12-09	5452	PRJNA514245	SAMN07452585
Serratia marcescens		isolate: 22TM	615	PDT000870410.1	GCA_015899725.1	GenBank	NCBI Prokaryotic Genome Annotation Pipeline (PGAP)	Contig	332812	6124222	2020-12-09	5844	PRJNA514245	SAMN07452565
Serratia marcescens		isolate: 3ES	615	PDT000870404.1	GCA_015899765.1	GenBank	NCBI Prokaryotic Genome Annotation Pipeline (PGAP)	Contig	261662	6150177	2020-12-09	5867	PRJNA514245	SAMN07452555
Serratia marcescens		isolate: 17TM	615	PDT000870399.1	GCA_015899785.1	GenBank	NCBI Prokaryotic Genome Annotation Pipeline (PGAP)	Contig	332471	5968877	2020-12-09	5729	PRJNA514245	SAMN07452542
Serratia marcescens		isolate: 2ES	615	PDT000870403.1	GCA_015899805.1	GenBank	NCBI Prokaryotic Genome Annotation Pipeline (PGAP)	Contig	435150	6251735	2020-12-09	5971	PRJNA514245	SAMN07452550
Serratia marcescens		strain: CAVp202	615	PDT000869712.1	GCA_015899825.1	GenBank	NCBI Prokaryotic Genome Annotation Pipeline (PGAP)	Contig	87912	6002040	2020-12-09	5858	PRJNA514245	SAMN09205463
Serratia marcescens		strain: CAVp11	615	PDT000869710.1	GCA_015899885.1	GenBank	NCBI Prokaryotic Genome Annotation Pipeline (PGAP)	Contig	85552	5958209	2020-12-09	5832	PRJNA514245	SAMN09205473
Serratia marcescens		strain: CAVp270	615	PDT000869698.1	GCA_015899905.1	GenBank	NCBI Prokaryotic Genome Annotation Pipeline (PGAP)	Contig	78577	5953163	2020-12-09	5824	PRJNA514245	SAMN09205450
Serratia marcescens		strain: CAV2494	615	PDT000869682.1	GCA_015899965.1	GenBank	NCBI Prokaryotic Genome Annotation Pipeline (PGAP)	Contig	79519	6149350	2020-12-09	6015	PRJNA514245	SAMN09210792
Serratia marcescens		strain: CAV2977	615	PDT000869684.1	GCA_015899985.1	GenBank	NCBI Prokaryotic Genome Annotation Pipeline (PGAP)	Contig	79521	6144744	2020-12-09	6014	PRJNA514245	SAMN09210808
Serratia marcescens		strain: CAV2229	615	PDT000869661.1	GCA_015900005.1	GenBank	NCBI Prokaryotic Genome Annotation Pipeline (PGAP)	Contig	79519	6151670	2020-12-09	6026	PRJNA514245	SAMN09210816
Serratia marcescens		strain: CAV3110	615	PDT000869671.1	GCA_015900045.1	GenBank	NCBI Prokaryotic Genome Annotation Pipeline (PGAP)	Contig	78714	6131802	2020-12-09	6001	PRJNA514245	SAMN09210783
Serratia marcescens		strain: CAV2671	615	PDT000869667.1	GCA_015900065.1	GenBank	NCBI Prokaryotic Genome Annotation Pipeline (PGAP)	Contig	78763	6125704	2020-12-09	5995	PRJNA514245	SAMN09210773
Serratia marcescens		strain: CAV2502	615	PDT000869662.1	GCA_015900105.1	GenBank	NCBI Prokaryotic Genome Annotation Pipeline (PGAP)	Contig	79519	6141070	2020-12-09	6013	PRJNA514245	SAMN09210815
Serratia marcescens		strain: CAV2704	615	PDT000869668.1	GCA_015900125.1	GenBank	NCBI Prokaryotic Genome Annotation Pipeline (PGAP)	Contig	77281	6151136	2020-12-09	6027	PRJNA514245	SAMN09210772
Serratia marcescens		strain: CAV3104	615	PDT000869656.1	GCA_015900165.1	GenBank	NCBI Prokaryotic Genome Annotation Pipeline (PGAP)	Contig	78706	6137282	2020-12-09	6010	PRJNA514245	SAMN09210826
Serratia marcescens		strain: CAV3102	615	PDT000869663.1	GCA_015900185.1	GenBank	NCBI Prokaryotic Genome Annotation Pipeline (PGAP)	Contig	78714	6132017	2020-12-09	5999	PRJNA514245	SAMN09210754
Serratia marcescens		strain: CAV3250	615	PDT000869657.1	GCA_015900205.1	GenBank	NCBI Prokaryotic Genome Annotation Pipeline (PGAP)	Contig	77281	6133547	2020-12-09	6006	PRJNA514245	SAMN09210801
Serratia marcescens		strain: CAV3966	615	PDT000869654.1	GCA_015900225.1	GenBank	NCBI Prokaryotic Genome Annotation Pipeline (PGAP)	Contig	77281	6111100	2020-12-09	5985	PRJNA514245	SAMN09210799
Serratia marcescens		strain: CAV2040	615	PDT000869653.1	GCA_015900245.1	GenBank	NCBI Prokaryotic Genome Annotation Pipeline (PGAP)	Contig	79519	6133011	2020-12-09	6005	PRJNA514245	SAMN09210797
Serratia marcescens		strain: CAV2461	615	PDT000869658.1	GCA_015900265.1	GenBank	NCBI Prokaryotic Genome Annotation Pipeline (PGAP)	Contig	79521	6144168	2020-12-09	6009	PRJNA514245	SAMN09210829
Serratia marcescens		strain: CAV2680	615	PDT000869652.1	GCA_015900285.1	GenBank	NCBI Prokaryotic Genome Annotation Pipeline (PGAP)	Contig	76381	6134158	2020-12-09	6002	PRJNA514245	SAMN09210821
Serratia marcescens		strain: CAV2437	615	PDT000869651.1	GCA_015900305.1	GenBank	NCBI Prokaryotic Genome Annotation Pipeline (PGAP)	Contig	78763	6120294	2020-12-09	5986	PRJNA514245	SAMN09210827
Serratia marcescens		strain: CAV2505	615	PDT000869645.1	GCA_015900325.1	GenBank	NCBI Prokaryotic Genome Annotation Pipeline (PGAP)	Contig	78603	5863514	2020-12-09	5757	PRJNA514245	SAMN09210763
Serratia marcescens		strain: CAV2966	615	PDT000869647.1	GCA_015900345.1	GenBank	NCBI Prokaryotic Genome Annotation Pipeline (PGAP)	Contig	78649	6104027	2020-12-09	5956	PRJNA514245	SAMN09210809
Serratia marcescens		strain: CAV3384	615	PDT000869649.1	GCA_015900355.1	GenBank	NCBI Prokaryotic Genome Annotation Pipeline (PGAP)	Contig	79519	6154541	2020-12-09	6014	PRJNA514245	SAMN09210753
Serratia marcescens		strain: CAV3312	615	PDT000869650.1	GCA_015900385.1	GenBank	NCBI Prokaryotic Genome Annotation Pipeline (PGAP)	Contig	78698	6120187	2020-12-09	5988	PRJNA514245	SAMN09210755
Serratia marcescens		strain: CAV2993	615	PDT000869637.1	GCA_015900405.1	GenBank	NCBI Prokaryotic Genome Annotation Pipeline (PGAP)	Contig	78690	6093391	2020-12-09	5970	PRJNA514245	SAMN09210793
Serratia marcescens		strain: CAV4032	615	PDT000869648.1	GCA_015900425.1	GenBank	NCBI Prokaryotic Genome Annotation Pipeline (PGAP)	Contig	79519	6132884	2020-12-09	6003	PRJNA514245	SAMN09210784
Serratia marcescens		strain: CAV2931	615	PDT000869625.1	GCA_015900465.1	GenBank	NCBI Prokaryotic Genome Annotation Pipeline (PGAP)	Contig	78763	6138163	2020-12-09	6007	PRJNA514245	SAMN09210779
Serratia marcescens		strain: CAV3309	615	PDT000869629.1	GCA_015900505.1	GenBank	NCBI Prokaryotic Genome Annotation Pipeline (PGAP)	Contig	79519	6143138	2020-12-09	6012	PRJNA514245	SAMN09210760
Serratia marcescens		strain: CAV3967	615	PDT000869628.1	GCA_015900525.1	GenBank	NCBI Prokaryotic Genome Annotation Pipeline (PGAP)	Contig	78662	6146615	2020-12-09	6016	PRJNA514245	SAMN09210745
Serratia marcescens		strain: CAV2439	615	PDT000869612.1	GCA_015900545.1	GenBank	NCBI Prokaryotic Genome Annotation Pipeline (PGAP)	Contig	79519	6120322	2020-12-09	5987	PRJNA514245	SAMN09210794
Serratia marcescens		strain: CAV3158	615	PDT000869626.1	GCA_015900565.1	GenBank	NCBI Prokaryotic Genome Annotation Pipeline (PGAP)	Contig	76384	6148276	2020-12-09	6021	PRJNA514245	SAMN09210770
Serratia marcescens		strain: CAV3772	615	PDT000869618.1	GCA_015900585.1	GenBank	NCBI Prokaryotic Genome Annotation Pipeline (PGAP)	Contig	78763	6141774	2020-12-09	6013	PRJNA514245	SAMN09210789
Serratia marcescens		strain: CAV2874	615	PDT000869608.1	GCA_015900605.1	GenBank	NCBI Prokaryotic Genome Annotation Pipeline (PGAP)	Contig	78763	6143648	2020-12-09	6013	PRJNA514245	SAMN09210766
Serratia marcescens		strain: CAV2714	615	PDT000869623.1	GCA_015900625.1	GenBank	NCBI Prokaryotic Genome Annotation Pipeline (PGAP)	Contig	78763	6107035	2020-12-09	5972	PRJNA514245	SAMN09210796
Serratia marcescens		strain: CAV3267	615	PDT000869611.1	GCA_015900645.1	GenBank	NCBI Prokaryotic Genome Annotation Pipeline (PGAP)	Contig	78587	6145579	2020-12-09	6013	PRJNA514245	SAMN09210762
Serratia marcescens		strain: CAV2458	615	PDT000869616.1	GCA_015900685.1	GenBank	NCBI Prokaryotic Genome Annotation Pipeline (PGAP)	Contig	79519	6143078	2020-12-09	6005	PRJNA514245	SAMN09210800
Serratia marcescens		strain: CAV2824	615	PDT000869613.1	GCA_015900705.1	GenBank	NCBI Prokaryotic Genome Annotation Pipeline (PGAP)	Contig	78674	6132352	2020-12-09	5999	PRJNA514245	SAMN09210830
Serratia marcescens		strain: CAV3111	615	PDT000869609.1	GCA_015900725.1	GenBank	NCBI Prokaryotic Genome Annotation Pipeline (PGAP)	Contig	78664	6130662	2020-12-09	6001	PRJNA514245	SAMN09210756
Serratia marcescens		strain: CAV2827	615	PDT000869603.1	GCA_015900745.1	GenBank	NCBI Prokaryotic Genome Annotation Pipeline (PGAP)	Contig	74921	6118849	2020-12-09	5994	PRJNA514245	SAMN09210744
Serratia marcescens		strain: CAV4061	615	PDT000869605.1	GCA_015900765.1	GenBank	NCBI Prokaryotic Genome Annotation Pipeline (PGAP)	Contig	78630	6104683	2020-12-09	5961	PRJNA514245	SAMN09210747
Serratia marcescens		strain: CAV3012	615	PDT000869607.1	GCA_015900785.1	GenBank	NCBI Prokaryotic Genome Annotation Pipeline (PGAP)	Contig	79332	6128077	2020-12-09	6001	PRJNA514245	SAMN09210811
Serratia marcescens		strain: CAV2804	615	PDT000869604.1	GCA_015900825.1	GenBank	NCBI Prokaryotic Genome Annotation Pipeline (PGAP)	Contig	79519	6136069	2020-12-09	6004	PRJNA514245	SAMN09210739
Serratia marcescens		strain: CAV1957	615	PDT000869601.1	GCA_015900865.1	GenBank	NCBI Prokaryotic Genome Annotation Pipeline (PGAP)	Contig	79519	6117423	2020-12-09	5984	PRJNA514245	SAMN09210806
Serratia marcescens		strain: CAV4038	615	PDT000869639.1	GCA_015900905.1	GenBank	NCBI Prokaryotic Genome Annotation Pipeline (PGAP)	Contig	78549	6133764	2020-12-09	6004	PRJNA514245	SAMN09210748
Serratia marcescens		strain: CAV3359	615	PDT000869672.1	GCA_015900925.1	GenBank	NCBI Prokaryotic Genome Annotation Pipeline (PGAP)	Contig	78709	6132848	2020-12-09	6004	PRJNA514245	SAMN09210781
Serratia marcescens		strain: CAV2706	615	PDT000869676.1	GCA_015900945.1	GenBank	NCBI Prokaryotic Genome Annotation Pipeline (PGAP)	Contig	79519	6142791	2020-12-09	6011	PRJNA514245	SAMN09210759
Serratia marcescens		strain: CAV2992	615	PDT000869675.1	GCA_015900965.1	GenBank	NCBI Prokaryotic Genome Annotation Pipeline (PGAP)	Contig	79519	6144456	2020-12-09	6012	PRJNA514245	SAMN09210813
Serratia marcescens		strain: CAV2823	615	PDT000869640.1	GCA_015900985.1	GenBank	NCBI Prokaryotic Genome Annotation Pipeline (PGAP)	Contig	79519	6121548	2020-12-09	5986	PRJNA514245	SAMN09210798
Serratia marcescens		strain: CAV2826	615	PDT000869634.1	GCA_015901005.1	GenBank	NCBI Prokaryotic Genome Annotation Pipeline (PGAP)	Contig	77044	6131222	2020-12-09	6010	PRJNA514245	SAMN09210757
Serratia marcescens		strain: CAVp315	615	PDT000869587.1	GCA_015901045.1	GenBank	NCBI Prokaryotic Genome Annotation Pipeline (PGAP)	Contig	77272	6116350	2020-12-09	5972	PRJNA514245	SAMN07692541
Serratia marcescens		strain: CAV2708	615	PDT000869591.1	GCA_015901065.1	GenBank	NCBI Prokaryotic Genome Annotation Pipeline (PGAP)	Contig	78716	6138609	2020-12-09	6007	PRJNA514245	SAMN09210771
Serratia marcescens		strain: CAVp316	615	PDT000869586.1	GCA_015901085.1	GenBank	NCBI Prokaryotic Genome Annotation Pipeline (PGAP)	Contig	76381	6137411	2020-12-09	6007	PRJNA514245	SAMN07692520
Serratia marcescens		strain: CAVp60	615	PDT000869583.1	GCA_015901165.1	GenBank	NCBI Prokaryotic Genome Annotation Pipeline (PGAP)	Contig	81330	6136198	2020-12-09	6003	PRJNA514245	SAMN07692485
Serratia marcescens		strain: CAVp325	615	PDT000869578.1	GCA_015901185.1	GenBank	NCBI Prokaryotic Genome Annotation Pipeline (PGAP)	Contig	79519	6139497	2020-12-09	6013	PRJNA514245	SAMN07692555
Serratia marcescens		strain: CAVp328	615	PDT000869579.1	GCA_015901205.1	GenBank	NCBI Prokaryotic Genome Annotation Pipeline (PGAP)	Contig	79519	6132253	2020-12-09	6002	PRJNA514245	SAMN07692516
Serratia marcescens		strain: CAVp263	615	PDT000869577.1	GCA_015901225.1	GenBank	NCBI Prokaryotic Genome Annotation Pipeline (PGAP)	Contig	79519	6148647	2020-12-09	6019	PRJNA514245	SAMN07692526
Serratia marcescens		strain: CAVp242	615	PDT000869575.1	GCA_015901285.1	GenBank	NCBI Prokaryotic Genome Annotation Pipeline (PGAP)	Contig	79519	6141296	2020-12-09	6011	PRJNA514245	SAMN07692561
Serratia marcescens		strain: CAV2757	615	PDT000869598.1	GCA_015901305.1	GenBank	NCBI Prokaryotic Genome Annotation Pipeline (PGAP)	Contig	78756	6143082	2020-12-09	6016	PRJNA514245	SAMN09210785
Serratia marcescens		strain: CAV2803	615	PDT000869600.1	GCA_015901325.1	GenBank	NCBI Prokaryotic Genome Annotation Pipeline (PGAP)	Contig	78763	6128761	2020-12-09	6004	PRJNA514245	SAMN09210819
Serratia marcescens		strain: CAV2978	615	PDT000869592.1	GCA_015901345.1	GenBank	NCBI Prokaryotic Genome Annotation Pipeline (PGAP)	Contig	79520	6147329	2020-12-09	6020	PRJNA514245	SAMN09210788
Serratia marcescens		strain: CAV2705	615	PDT000869599.1	GCA_015901365.1	GenBank	NCBI Prokaryotic Genome Annotation Pipeline (PGAP)	Contig	81330	6127580	2020-12-09	5993	PRJNA514245	SAMN09210761
Serratia marcescens		strain: CAV2936	615	PDT000869593.1	GCA_015901385.1	GenBank	NCBI Prokaryotic Genome Annotation Pipeline (PGAP)	Contig	81330	6054696	2020-12-09	5904	PRJNA514245	SAMN09210822
Serratia marcescens		strain: CAV3200	615	PDT000869594.1	GCA_015901425.1	GenBank	NCBI Prokaryotic Genome Annotation Pipeline (PGAP)	Contig	79519	6143561	2020-12-09	6009	PRJNA514245	SAMN09210805
Serratia marcescens		strain: CAVp287	615	PDT000869570.1	GCA_015901515.1	GenBank	NCBI Prokaryotic Genome Annotation Pipeline (PGAP)	Contig	79519	6132419	2020-12-09	6007	PRJNA514245	SAMN07692484
Serratia marcescens		strain: CAVp317	615	PDT000869569.1	GCA_015901545.1	GenBank	NCBI Prokaryotic Genome Annotation Pipeline (PGAP)	Contig	76381	6138661	2020-12-09	6007	PRJNA514245	SAMN07692500
Serratia marcescens		strain: CAVp319	615	PDT000869567.1	GCA_015901705.1	GenBank	NCBI Prokaryotic Genome Annotation Pipeline (PGAP)	Contig	78716	6155628	2020-12-09	6030	PRJNA514245	SAMN07692504
Serratia marcescens		strain: CAVp267	615	PDT000869552.1	GCA_015901725.1	GenBank	NCBI Prokaryotic Genome Annotation Pipeline (PGAP)	Contig	79519	6136938	2020-12-09	6002	PRJNA514245	SAMN07692487
Serratia marcescens		strain: CAVp269	615	PDT000869557.1	GCA_015901745.1	GenBank	NCBI Prokaryotic Genome Annotation Pipeline (PGAP)	Contig	79519	6150010	2020-12-09	6020	PRJNA514245	SAMN07692551
Serratia marcescens		strain: CAVp17	615	PDT000869543.1	GCA_015901785.1	GenBank	NCBI Prokaryotic Genome Annotation Pipeline (PGAP)	Contig	78763	6124564	2020-12-09	5991	PRJNA514245	SAMN07692559
Serratia marcescens		strain: CAVp293	615	PDT000869553.1	GCA_015901805.1	GenBank	NCBI Prokaryotic Genome Annotation Pipeline (PGAP)	Contig	78212	6097584	2020-12-09	5964	PRJNA514245	SAMN07692514
Serratia marcescens		strain: CAVp268	615	PDT000869548.1	GCA_015901845.1	GenBank	NCBI Prokaryotic Genome Annotation Pipeline (PGAP)	Contig	78621	6148843	2020-12-09	6018	PRJNA514245	SAMN07692554
Serratia marcescens		strain: CAVp305	615	PDT000869541.1	GCA_015901885.1	GenBank	NCBI Prokaryotic Genome Annotation Pipeline (PGAP)	Contig	79519	6139029	2020-12-09	6005	PRJNA514245	SAMN07692513
Serratia marcescens		strain: CAVp288	615	PDT000869529.1	GCA_015901915.1	GenBank	NCBI Prokaryotic Genome Annotation Pipeline (PGAP)	Contig	79519	6151588	2020-12-09	6019	PRJNA514245	SAMN07692534
Serratia marcescens		strain: CAVp241	615	PDT000869530.1	GCA_015901945.1	GenBank	NCBI Prokaryotic Genome Annotation Pipeline (PGAP)	Contig	277344	6016374	2020-12-09	5806	PRJNA514245	SAMN07692564
Serratia marcescens		strain: CAVp314	615	PDT000869520.1	GCA_015902045.1	GenBank	NCBI Prokaryotic Genome Annotation Pipeline (PGAP)	Contig	79519	6118180	2020-12-09	5992	PRJNA514245	SAMN07692553
Serratia marcescens		strain: CAVp303	615	PDT000869528.1	GCA_015902065.1	GenBank	NCBI Prokaryotic Genome Annotation Pipeline (PGAP)	Contig	77281	6137126	2020-12-09	6009	PRJNA514245	SAMN07692565
Serratia marcescens		strain: CAVp257	615	PDT000869508.1	GCA_015902285.1	GenBank	NCBI Prokaryotic Genome Annotation Pipeline (PGAP)	Contig	78763	6121396	2020-12-09	5980	PRJNA514245	SAMN07692507
Serratia marcescens		strain: Serratia marcescens ARLG-4715	615	PDT000858489.1	GCA_015902545.1	GenBank	NCBI Prokaryotic Genome Annotation Pipeline (PGAP)	Contig	99832	5998013	2020-12-09	5845	PRJNA514245	SAMN15869084
Serratia marcescens		strain: Serratia marcescens ARLG-3453	615	PDT000858296.1	GCA_015902645.1	GenBank	NCBI Prokaryotic Genome Annotation Pipeline (PGAP)	Contig	202228	5648961	2020-12-09	5409	PRJNA514245	SAMN15868776
Serratia marcescens		strain: Serratia marcescens ARLG-4854	615	PDT000858463.1	GCA_015902685.1	GenBank	NCBI Prokaryotic Genome Annotation Pipeline (PGAP)	Contig	336003	5429067	2020-12-09	5137	PRJNA514245	SAMN15869029
Serratia marcescens		strain: Serratia marcescens ARLG-3583	615	PDT000857868.1	GCA_015903115.1	GenBank	NCBI Prokaryotic Genome Annotation Pipeline (PGAP)	Contig	90705	5322514	2020-12-09	5038	PRJNA514245	SAMN15868215
Serratia marcescens		strain: Serratia marcescens ARLG-3565	615	PDT000857918.1	GCA_015903145.1	GenBank	NCBI Prokaryotic Genome Annotation Pipeline (PGAP)	Contig	216252	5390193	2020-12-09	5194	PRJNA514245	SAMN15868531
Serratia marcescens		strain: Serratia marcescens ARLG-4468	615	PDT000857917.1	GCA_015903165.1	GenBank	NCBI Prokaryotic Genome Annotation Pipeline (PGAP)	Contig	94757	5434346	2020-12-09	5202	PRJNA514245	SAMN15868532
Serratia marcescens		strain: Serratia marcescens ARLG-3582	615	PDT000857879.1	GCA_015903245.1	GenBank	NCBI Prokaryotic Genome Annotation Pipeline (PGAP)	Contig	147513	5487925	2020-12-09	5328	PRJNA514245	SAMN15868214
Serratia marcescens		strain: Serratia marcescens ARLG-3555	615	PDT000857923.1	GCA_015903265.1	GenBank	NCBI Prokaryotic Genome Annotation Pipeline (PGAP)	Contig	119894	5332486	2020-12-09	5149	PRJNA514245	SAMN15868527
Serratia marcescens		strain: Serratia marcescens ARLG-3270	615	PDT000858187.1	GCA_015903345.1	GenBank	NCBI Prokaryotic Genome Annotation Pipeline (PGAP)	Contig	586555	5525561	2020-12-09	5258	PRJNA514245	SAMN15869017
Serratia marcescens		strain: Serratia marcescens ARLG-4442	615	PDT000858134.1	GCA_015903365.1	GenBank	NCBI Prokaryotic Genome Annotation Pipeline (PGAP)	Contig	96501	5329751	2020-12-09	5158	PRJNA514245	SAMN15868555
Serratia marcescens		strain: Serratia marcescens ARLG-4388	615	PDT000858238.1	GCA_015903385.1	GenBank	NCBI Prokaryotic Genome Annotation Pipeline (PGAP)	Contig	60012	5610520	2020-12-09	5510	PRJNA514245	SAMN15868461
Serratia marcescens		strain: Serratia marcescens ARLG-4351	615	PDT000858234.1	GCA_015903485.1	GenBank	NCBI Prokaryotic Genome Annotation Pipeline (PGAP)	Contig	99467	5404367	2020-12-09	5171	PRJNA514245	SAMN15868465
Serratia marcescens		strain: Serratia marcescens ARLG-4407	615	PDT000857948.1	GCA_015903545.1	GenBank	NCBI Prokaryotic Genome Annotation Pipeline (PGAP)	Contig	243179	5523192	2020-12-09	5234	PRJNA514245	SAMN15868504
Serratia marcescens		strain: Serratia marcescens ARLG-3250	615	PDT000857814.1	GCA_015903625.1	GenBank	NCBI Prokaryotic Genome Annotation Pipeline (PGAP)	Contig	359142	5481719	2020-12-09	5233	PRJNA514245	SAMN15869006
Serratia marcescens		strain: Serratia marcescens ARLG-3252	615	PDT000857811.1	GCA_015903685.1	GenBank	NCBI Prokaryotic Genome Annotation Pipeline (PGAP)	Contig	597706	5194798	2020-12-09	4909	PRJNA514245	SAMN15869008
Serratia marcescens		isolate: 2020CK-00291, strain: Serratia_marcescens_2020CK-00291	615	PDT000850563.1	GCA_015929585.1	GenBank	NCBI Prokaryotic Genome Annotation Pipeline (PGAP)	Contig	371060	5250928	2020-12-10	4958	PRJNA288601	SAMN16293941
Serratia marcescens		isolate: whole organism	615	PDT000799985.1	GCA_015929865.1	GenBank	NCBI Prokaryotic Genome Annotation Pipeline (PGAP)	Contig	3142602	5246257	2020-12-10	4975	PRJNA288601	SAMN15688130
Serratia marcescens		strain: MS14424	615	PDT000750248.1	GCA_015934945.1	GenBank	NCBI Prokaryotic Genome Annotation Pipeline (PGAP)	Contig	151172	5301998	2020-12-10	5088	PRJNA514245	SAMN14867413
Serratia marcescens		strain: MS8415	615	PDT000750227.1	GCA_015935605.1	GenBank	NCBI Prokaryotic Genome Annotation Pipeline (PGAP)	Contig	98599	5276057	2020-12-10	5041	PRJNA514245	SAMN14867432
Serratia marcescens		strain: MS14404	615	PDT000750269.1	GCA_015935665.1	GenBank	NCBI Prokaryotic Genome Annotation Pipeline (PGAP)	Contig	192858	5303060	2020-12-10	5085	PRJNA514245	SAMN14867394
Serratia marcescens		isolate: Clinical, strain: 2020CK-00060	615	PDT000733295.1	GCA_015936405.1	GenBank	NCBI Prokaryotic Genome Annotation Pipeline (PGAP)	Contig	546277	5093573	2020-12-10	4862	PRJNA288601	SAMN14792065
Serratia marcescens		strain: MS8416	615	PDT000750226.1	GCA_015936785.1	GenBank	NCBI Prokaryotic Genome Annotation Pipeline (PGAP)	Contig	91664	5432743	2020-12-10	5229	PRJNA514245	SAMN14867433
Serratia marcescens		isolate: CRE-16-0816	615	PDT000725088.1	GCA_015938025.1	GenBank	NCBI Prokaryotic Genome Annotation Pipeline (PGAP)	Contig	358245	5322423	2020-12-10	5153	PRJNA514245	SAMN13698096
Serratia marcescens		isolate: OTH-16-0096	615	PDT000725081.1	GCA_015939045.1	GenBank	NCBI Prokaryotic Genome Annotation Pipeline (PGAP)	Contig	162153	4962874	2020-12-10	4782	PRJNA514245	SAMN13697718
Serratia marcescens		isolate: OTH-16-0099	615	PDT000725079.1	GCA_015939105.1	GenBank	NCBI Prokaryotic Genome Annotation Pipeline (PGAP)	Contig	396363	5286320	2020-12-10	5030	PRJNA514245	SAMN13697720
Serratia marcescens		isolate: OTH-16-0092	615	PDT000725066.1	GCA_015939145.1	GenBank	NCBI Prokaryotic Genome Annotation Pipeline (PGAP)	Contig	200152	5259752	2020-12-10	5018	PRJNA514245	SAMN13697714
Serratia marcescens		isolate: OTH-16-0091	615	PDT000725067.1	GCA_015939165.1	GenBank	NCBI Prokaryotic Genome Annotation Pipeline (PGAP)	Contig	269302	5101032	2020-12-10	4914	PRJNA514245	SAMN13697713
Serratia marcescens		isolate: OTH-16-0102	615	PDT000725076.1	GCA_015939185.1	GenBank	NCBI Prokaryotic Genome Annotation Pipeline (PGAP)	Contig	285634	5127587	2020-12-10	4913	PRJNA514245	SAMN13697723
Serratia marcescens		strain: 2019GO-00050	615	PDT000725252.1	GCA_015939405.1	GenBank	NCBI Prokaryotic Genome Annotation Pipeline (PGAP)	Contig	85048	5593175	2020-12-10	5492	PRJNA288601	SAMN14669240
Serratia marcescens		isolate: OTH-16-0095	615	PDT000725082.1	GCA_015939445.1	GenBank	NCBI Prokaryotic Genome Annotation Pipeline (PGAP)	Contig	121378	5139019	2020-12-10	4923	PRJNA514245	SAMN13697717
Serratia marcescens		isolate: OTH-16-0083	615	PDT000725086.1	GCA_015939465.1	GenBank	NCBI Prokaryotic Genome Annotation Pipeline (PGAP)	Contig	557963	5391835	2020-12-10	5119	PRJNA514245	SAMN13697705
Serratia marcescens		isolate: OTH-16-0090	615	PDT000725068.1	GCA_015939485.1	GenBank	NCBI Prokaryotic Genome Annotation Pipeline (PGAP)	Contig	244561	5235264	2020-12-10	5001	PRJNA514245	SAMN13697712
Serratia marcescens		isolate: OTH-16-0094	615	PDT000725083.1	GCA_015939505.1	GenBank	NCBI Prokaryotic Genome Annotation Pipeline (PGAP)	Contig	343390	5375014	2020-12-10	5114	PRJNA514245	SAMN13697716
Serratia marcescens		isolate: OTH-16-0084	615	PDT000725085.1	GCA_015939545.1	GenBank	NCBI Prokaryotic Genome Annotation Pipeline (PGAP)	Contig	81039	5644202	2020-12-10	5557	PRJNA514245	SAMN13697706
Serratia marcescens		isolate: OTH-16-0087	615	PDT000725071.1	GCA_015939585.1	GenBank	NCBI Prokaryotic Genome Annotation Pipeline (PGAP)	Contig	646167	5545892	2020-12-10	5353	PRJNA514245	SAMN13697709
Serratia marcescens		isolate: OTH-16-0089	615	PDT000725069.1	GCA_015939605.1	GenBank	NCBI Prokaryotic Genome Annotation Pipeline (PGAP)	Contig	222184	5278303	2020-12-10	5045	PRJNA514245	SAMN13697711
Serratia marcescens		strain: SER00237	615	ASM1599897v1	GCA_015998975.1	GenBank	NCBI Prokaryotic Genome Annotation Pipeline (PGAP)	Contig	452359	5101284	2020-12-12	4837	PRJNA475751	SAMN13622280
Serratia marcescens		strain: SER00236	615	ASM1599904v1	GCA_015999045.1	GenBank	NCBI Prokaryotic Genome Annotation Pipeline (PGAP)	Contig	289127	5180533	2020-12-12	4916	PRJNA475751	SAMN13622279
Serratia marcescens		strain: SER00232	615	ASM1599906v1	GCA_015999065.1	GenBank	NCBI Prokaryotic Genome Annotation Pipeline (PGAP)	Contig	995054	5001629	2020-12-12	4708	PRJNA475751	SAMN13622275
Serratia marcescens		strain: SER00235	615	ASM1599907v1	GCA_015999075.1	GenBank	NCBI Prokaryotic Genome Annotation Pipeline (PGAP)	Contig	304015	5096697	2020-12-12	4874	PRJNA475751	SAMN13622278
Serratia marcescens		strain: SER00234	615	ASM1599908v1	GCA_015999085.1	GenBank	NCBI Prokaryotic Genome Annotation Pipeline (PGAP)	Contig	521527	5114115	2020-12-12	4861	PRJNA475751	SAMN13622277
Serratia marcescens		strain: SER00228	615	ASM1599917v1	GCA_015999175.1	GenBank	NCBI Prokaryotic Genome Annotation Pipeline (PGAP)	Contig	440564	4984389	2020-12-12	4804	PRJNA475751	SAMN13622272
Serratia marcescens		strain: SER00225	615	ASM1600485v1	GCA_016004855.1	GenBank	NCBI Prokaryotic Genome Annotation Pipeline (PGAP)	Contig	461859	4911360	2020-12-13	4673	PRJNA475751	SAMN13622269
Serratia marcescens		strain: SER00222	615	ASM1600492v1	GCA_016004925.1	GenBank	NCBI Prokaryotic Genome Annotation Pipeline (PGAP)	Contig	2882614	5182240	2020-12-13	4939	PRJNA475751	SAMN13622266
Serratia marcescens		strain: SER00221	615	ASM1600494v1	GCA_016004945.1	GenBank	NCBI Prokaryotic Genome Annotation Pipeline (PGAP)	Contig	335655	5284088	2020-12-13	4997	PRJNA475751	SAMN13622265
Serratia marcescens		strain: SER00220	615	ASM1600495v1	GCA_016004955.1	GenBank	NCBI Prokaryotic Genome Annotation Pipeline (PGAP)	Contig	400535	5084601	2020-12-13	4826	PRJNA475751	SAMN13622264
Serratia marcescens		strain: SER00219	615	ASM1600497v1	GCA_016004975.1	GenBank	NCBI Prokaryotic Genome Annotation Pipeline (PGAP)	Contig	344327	5068740	2020-12-13	4809	PRJNA475751	SAMN13622263
Serratia marcescens		strain: SER00215	615	ASM1600504v1	GCA_016005045.1	GenBank	NCBI Prokaryotic Genome Annotation Pipeline (PGAP)	Contig	326241	5186393	2020-12-13	4964	PRJNA475751	SAMN13622259
Serratia marcescens		strain: SER00216	615	ASM1600505v1	GCA_016005055.1	GenBank	NCBI Prokaryotic Genome Annotation Pipeline (PGAP)	Contig	571054	5133327	2020-12-13	4891	PRJNA475751	SAMN13622260
Serratia marcescens		strain: SER00213	615	ASM1600509v1	GCA_016005095.1	GenBank	NCBI Prokaryotic Genome Annotation Pipeline (PGAP)	Contig	569552	5148628	2020-12-13	4943	PRJNA475751	SAMN13622257
Serratia marcescens		strain: SER00212	615	ASM1600510v1	GCA_016005105.1	GenBank	NCBI Prokaryotic Genome Annotation Pipeline (PGAP)	Contig	447050	4948139	2020-12-13	4738	PRJNA475751	SAMN13622256
Serratia marcescens		strain: SER00210	615	ASM1600515v1	GCA_016005155.1	GenBank	NCBI Prokaryotic Genome Annotation Pipeline (PGAP)	Contig	597811	5171653	2020-12-13	4852	PRJNA475751	SAMN13622254
Serratia marcescens		strain: SER00209	615	ASM1600518v1	GCA_016005185.1	GenBank	NCBI Prokaryotic Genome Annotation Pipeline (PGAP)	Contig	234721	5146056	2020-12-13	4920	PRJNA475751	SAMN13622253
Serratia marcescens		strain: SER00208	615	ASM1600519v1	GCA_016005195.1	GenBank	NCBI Prokaryotic Genome Annotation Pipeline (PGAP)	Contig	580063	4984061	2020-12-13	4689	PRJNA475751	SAMN12220556
Serratia marcescens		strain: SER00207	615	ASM1600520v1	GCA_016005205.1	GenBank	NCBI Prokaryotic Genome Annotation Pipeline (PGAP)	Contig	592380	5056625	2020-12-13	4832	PRJNA475751	SAMN12220555
Serratia marcescens		strain: SER00206	615	ASM1600522v1	GCA_016005225.1	GenBank	NCBI Prokaryotic Genome Annotation Pipeline (PGAP)	Contig	298060	5001395	2020-12-13	4728	PRJNA475751	SAMN12220554
Serratia marcescens		strain: SER00204	615	ASM1600528v1	GCA_016005285.1	GenBank	NCBI Prokaryotic Genome Annotation Pipeline (PGAP)	Contig	460520	5037025	2020-12-13	4854	PRJNA475751	SAMN12220552
Serratia marcescens		strain: SER00203	615	ASM1600530v1	GCA_016005305.1	GenBank	NCBI Prokaryotic Genome Annotation Pipeline (PGAP)	Contig	574514	4938513	2020-12-13	4725	PRJNA475751	SAMN12220551
Serratia marcescens		strain: SER00202	615	ASM1600532v1	GCA_016005325.1	GenBank	NCBI Prokaryotic Genome Annotation Pipeline (PGAP)	Contig	319372	5229691	2020-12-13	4969	PRJNA475751	SAMN12220550
Serratia marcescens		strain: SER00201	615	ASM1600533v1	GCA_016005335.1	GenBank	NCBI Prokaryotic Genome Annotation Pipeline (PGAP)	Contig	146300	5195951	2020-12-13	4949	PRJNA475751	SAMN12220549
Serratia marcescens		strain: SER00197	615	ASM1600536v1	GCA_016005365.1	GenBank	NCBI Prokaryotic Genome Annotation Pipeline (PGAP)	Contig	316547	4995615	2020-12-13	4700	PRJNA475751	SAMN12220548
Serratia marcescens		strain: SER00196	615	ASM1600538v1	GCA_016005385.1	GenBank	NCBI Prokaryotic Genome Annotation Pipeline (PGAP)	Contig	242040	5010300	2020-12-13	4719	PRJNA475751	SAMN12220547
Serratia marcescens		strain: SER00191	615	ASM1600547v1	GCA_016005475.1	GenBank	NCBI Prokaryotic Genome Annotation Pipeline (PGAP)	Contig	412702	4949292	2020-12-13	4717	PRJNA475751	SAMN12220542
Serratia marcescens		strain: SER00188	615	ASM1600552v1	GCA_016005525.1	GenBank	NCBI Prokaryotic Genome Annotation Pipeline (PGAP)	Contig	378843	5168849	2020-12-13	4923	PRJNA475751	SAMN11285274
Serratia marcescens		strain: SER00189	615	ASM1600553v1	GCA_016005535.1	GenBank	NCBI Prokaryotic Genome Annotation Pipeline (PGAP)	Contig	558791	4949095	2020-12-13	4716	PRJNA475751	SAMN11285275
Serratia marcescens		strain: SER00187	615	ASM1600556v1	GCA_016005565.1	GenBank	NCBI Prokaryotic Genome Annotation Pipeline (PGAP)	Contig	528954	5097617	2020-12-13	4845	PRJNA475751	SAMN11285273
Serratia marcescens		strain: SER00185	615	ASM1600558v1	GCA_016005585.1	GenBank	NCBI Prokaryotic Genome Annotation Pipeline (PGAP)	Contig	592262	5243153	2020-12-13	4950	PRJNA475751	SAMN11285271
Serratia marcescens		strain: SER00186	615	ASM1600559v1	GCA_016005595.1	GenBank	NCBI Prokaryotic Genome Annotation Pipeline (PGAP)	Contig	448908	4995237	2020-12-13	4804	PRJNA475751	SAMN11285272
Serratia marcescens		strain: SER00183	615	ASM1600562v1	GCA_016005625.1	GenBank	NCBI Prokaryotic Genome Annotation Pipeline (PGAP)	Contig	422019	5237596	2020-12-13	4999	PRJNA475751	SAMN11285269
Serratia marcescens		strain: SER00180	615	ASM1600568v1	GCA_016005685.1	GenBank	NCBI Prokaryotic Genome Annotation Pipeline (PGAP)	Contig	620175	5080669	2020-12-13	4829	PRJNA475751	SAMN11285266
Serratia marcescens		strain: SER00179	615	ASM1600572v1	GCA_016005725.1	GenBank	NCBI Prokaryotic Genome Annotation Pipeline (PGAP)	Contig	319321	5234484	2020-12-13	4989	PRJNA475751	SAMN11285265
Serratia marcescens		strain: SER00178	615	ASM1600574v1	GCA_016005745.1	GenBank	NCBI Prokaryotic Genome Annotation Pipeline (PGAP)	Contig	477211	5006781	2020-12-13	4754	PRJNA475751	SAMN11285264
Serratia marcescens		strain: SER00175	615	ASM1600577v1	GCA_016005775.1	GenBank	NCBI Prokaryotic Genome Annotation Pipeline (PGAP)	Contig	507972	5070748	2020-12-13	4803	PRJNA475751	SAMN11285262
Serratia marcescens		strain: SER00176	615	ASM1600578v1	GCA_016005785.1	GenBank	NCBI Prokaryotic Genome Annotation Pipeline (PGAP)	Contig	650025	5111344	2020-12-13	4853	PRJNA475751	SAMN11285263
Serratia marcescens		strain: SER00173	615	ASM1600579v1	GCA_016005795.1	GenBank	NCBI Prokaryotic Genome Annotation Pipeline (PGAP)	Contig	396048	5145150	2020-12-13	4866	PRJNA475751	SAMN11285260
Serratia marcescens		strain: SER00172	615	ASM1600584v1	GCA_016005845.1	GenBank	NCBI Prokaryotic Genome Annotation Pipeline (PGAP)	Contig	396052	5143323	2020-12-13	4867	PRJNA475751	SAMN11285259
Serratia marcescens		strain: SER00171	615	ASM1600586v1	GCA_016005865.1	GenBank	NCBI Prokaryotic Genome Annotation Pipeline (PGAP)	Contig	721059	5261418	2020-12-13	4995	PRJNA475751	SAMN11285258
Serratia marcescens		strain: SER00169	615	ASM1600587v1	GCA_016005875.1	GenBank	NCBI Prokaryotic Genome Annotation Pipeline (PGAP)	Contig	424837	5230013	2020-12-13	4973	PRJNA475751	SAMN11285256
Serratia marcescens		strain: SER00170	615	ASM1600589v1	GCA_016005895.1	GenBank	NCBI Prokaryotic Genome Annotation Pipeline (PGAP)	Contig	620549	5461176	2020-12-13	5248	PRJNA475751	SAMN11285257
Serratia marcescens		strain: SER00167	615	ASM1600594v1	GCA_016005945.1	GenBank	NCBI Prokaryotic Genome Annotation Pipeline (PGAP)	Contig	2899315	5216358	2020-12-13	4975	PRJNA475751	SAMN11285254
Serratia marcescens		strain: SER00166	615	ASM1600596v1	GCA_016005965.1	GenBank	NCBI Prokaryotic Genome Annotation Pipeline (PGAP)	Contig	1251120	5147202	2020-12-13	4930	PRJNA475751	SAMN11285253
Serratia marcescens		strain: SER00165	615	ASM1600597v1	GCA_016005975.1	GenBank	NCBI Prokaryotic Genome Annotation Pipeline (PGAP)	Contig	536533	5047211	2020-12-13	4776	PRJNA475751	SAMN11285252
Serratia marcescens		strain: SER00164	615	ASM1600598v1	GCA_016005985.1	GenBank	NCBI Prokaryotic Genome Annotation Pipeline (PGAP)	Contig	527946	5119758	2020-12-13	4862	PRJNA475751	SAMN11285251
Serratia marcescens		strain: SER00163	615	ASM1600600v1	GCA_016006005.1	GenBank	NCBI Prokaryotic Genome Annotation Pipeline (PGAP)	Contig	281855	5276515	2020-12-13	5038	PRJNA475751	SAMN11285250
Serratia marcescens		strain: SER00161	615	ASM1600606v1	GCA_016006065.1	GenBank	NCBI Prokaryotic Genome Annotation Pipeline (PGAP)	Contig	420137	5235349	2020-12-13	4999	PRJNA475751	SAMN11285248
Serratia marcescens		strain: SER00160	615	ASM1600608v1	GCA_016006085.1	GenBank	NCBI Prokaryotic Genome Annotation Pipeline (PGAP)	Contig	372071	5083607	2020-12-13	4794	PRJNA475751	SAMN11285247
Serratia marcescens		strain: SER00159	615	ASM1600609v1	GCA_016006095.1	GenBank	NCBI Prokaryotic Genome Annotation Pipeline (PGAP)	Contig	507974	5064504	2020-12-13	4793	PRJNA475751	SAMN11285246
Serratia marcescens		strain: SER00157	615	ASM1600612v1	GCA_016006125.1	GenBank	NCBI Prokaryotic Genome Annotation Pipeline (PGAP)	Contig	2586477	5157415	2020-12-13	4912	PRJNA475751	SAMN11285244
Serratia marcescens		strain: SER00156	615	ASM1600616v1	GCA_016006165.1	GenBank	NCBI Prokaryotic Genome Annotation Pipeline (PGAP)	Contig	571942	5111542	2020-12-13	4850	PRJNA475751	SAMN11285243
Serratia marcescens		strain: SER00154	615	ASM1600619v1	GCA_016006195.1	GenBank	NCBI Prokaryotic Genome Annotation Pipeline (PGAP)	Contig	579218	5149021	2020-12-13	4897	PRJNA475751	SAMN11285241
Serratia marcescens		strain: SER00153	615	ASM1600620v1	GCA_016006205.1	GenBank	NCBI Prokaryotic Genome Annotation Pipeline (PGAP)	Contig	1308841	5288875	2020-12-13	5025	PRJNA475751	SAMN11285240
Serratia marcescens		strain: SER00151	615	ASM1600623v1	GCA_016006235.1	GenBank	NCBI Prokaryotic Genome Annotation Pipeline (PGAP)	Contig	79931	5058259	2020-12-13	4857	PRJNA475751	SAMN11285239
Serratia marcescens		strain: SER00150	615	ASM1600626v1	GCA_016006265.1	GenBank	NCBI Prokaryotic Genome Annotation Pipeline (PGAP)	Contig	145174	5424476	2020-12-13	5208	PRJNA475751	SAMN11285238
Serratia marcescens		strain: SER00149	615	ASM1600628v1	GCA_016006285.1	GenBank	NCBI Prokaryotic Genome Annotation Pipeline (PGAP)	Contig	252986	5053024	2020-12-13	4776	PRJNA475751	SAMN11285237
Serratia marcescens		strain: SER00148	615	ASM1600629v1	GCA_016006295.1	GenBank	NCBI Prokaryotic Genome Annotation Pipeline (PGAP)	Contig	3351736	5197990	2020-12-13	4914	PRJNA475751	SAMN11285236
Serratia marcescens		strain: SER00145	615	ASM1600630v1	GCA_016006305.1	GenBank	NCBI Prokaryotic Genome Annotation Pipeline (PGAP)	Scaffold	422987	5110921	2020-12-13	4858	PRJNA475751	SAMN10437187
Serratia marcescens		strain: SER00146	615	ASM1600631v1	GCA_016006315.1	GenBank	NCBI Prokaryotic Genome Annotation Pipeline (PGAP)	Scaffold	175489	5222101	2020-12-13	5044	PRJNA475751	SAMN10437188
Serratia marcescens		strain: SER00144	615	ASM1600636v1	GCA_016006365.1	GenBank	NCBI Prokaryotic Genome Annotation Pipeline (PGAP)	Scaffold	198880	5579259	2020-12-13	5419	PRJNA475751	SAMN10437186
Serratia marcescens		strain: SER00142	615	ASM1600638v1	GCA_016006385.1	GenBank	NCBI Prokaryotic Genome Annotation Pipeline (PGAP)	Scaffold	94308	5242473	2020-12-13	5101	PRJNA475751	SAMN10437184
Serratia marcescens		strain: SER00141	615	ASM1600640v1	GCA_016006405.1	GenBank	NCBI Prokaryotic Genome Annotation Pipeline (PGAP)	Scaffold	90856	5033140	2020-12-13	4829	PRJNA475751	SAMN10437183
Serratia marcescens		strain: SER00138	615	ASM1600649v1	GCA_016006495.1	GenBank	NCBI Prokaryotic Genome Annotation Pipeline (PGAP)	Scaffold	80834	4971028	2020-12-13	4780	PRJNA475751	SAMN10437180
Serratia marcescens		strain: SER00137	615	ASM1600650v1	GCA_016006505.1	GenBank	NCBI Prokaryotic Genome Annotation Pipeline (PGAP)	Scaffold	225098	5231531	2020-12-13	5035	PRJNA475751	SAMN10437179
Serratia marcescens		strain: SER00136	615	ASM1600651v1	GCA_016006515.1	GenBank	NCBI Prokaryotic Genome Annotation Pipeline (PGAP)	Scaffold	237243	5231530	2020-12-13	5032	PRJNA475751	SAMN10437178
Serratia marcescens		strain: SER00134	615	ASM1600654v1	GCA_016006545.1	GenBank	NCBI Prokaryotic Genome Annotation Pipeline (PGAP)	Scaffold	223060	5248864	2020-12-13	5000	PRJNA475751	SAMN10437176
Serratia marcescens		strain: SER00131	615	ASM1600658v1	GCA_016006585.1	GenBank	NCBI Prokaryotic Genome Annotation Pipeline (PGAP)	Scaffold	574928	4935715	2020-12-13	4736	PRJNA475751	SAMN10437174
Serratia marcescens		strain: SER00132	615	ASM1600659v1	GCA_016006595.1	GenBank	NCBI Prokaryotic Genome Annotation Pipeline (PGAP)	Scaffold	369129	5357992	2020-12-13	5143	PRJNA475751	SAMN10437175
Serratia marcescens		strain: SER00130	615	ASM1600660v1	GCA_016006605.1	GenBank	NCBI Prokaryotic Genome Annotation Pipeline (PGAP)	Scaffold	526889	4935332	2020-12-13	4741	PRJNA475751	SAMN10437173
Serratia marcescens		strain: SER00125	615	ASM1600665v1	GCA_016006655.1	GenBank	NCBI Prokaryotic Genome Annotation Pipeline (PGAP)	Scaffold	240313	5415733	2020-12-13	5210	PRJNA475751	SAMN10437171
Serratia marcescens		strain: SER00123	615	ASM1600668v1	GCA_016006685.1	GenBank	NCBI Prokaryotic Genome Annotation Pipeline (PGAP)	Contig	1270312	5088089	2020-12-13	4813	PRJNA475751	SAMN10437169
Serratia marcescens		strain: SER00122	615	ASM1600669v1	GCA_016006695.1	GenBank	NCBI Prokaryotic Genome Annotation Pipeline (PGAP)	Scaffold	226933	5236483	2020-12-13	5014	PRJNA475751	SAMN10437168
Serratia marcescens		strain: SER00124	615	ASM1600671v1	GCA_016006715.1	GenBank	NCBI Prokaryotic Genome Annotation Pipeline (PGAP)	Contig	433340	5163753	2020-12-13	4935	PRJNA475751	SAMN10437170
Serratia marcescens		strain: SER00120	615	ASM1600675v1	GCA_016006755.1	GenBank	NCBI Prokaryotic Genome Annotation Pipeline (PGAP)	Contig	311689	5151899	2020-12-13	4967	PRJNA475751	SAMN10437166
Serratia marcescens		strain: SER00119	615	ASM1600679v1	GCA_016006795.1	GenBank	NCBI Prokaryotic Genome Annotation Pipeline (PGAP)	Contig	329804	5051355	2020-12-13	4841	PRJNA475751	SAMN10437165
Serratia marcescens		strain: SER00117	615	ASM1600680v1	GCA_016006805.1	GenBank	NCBI Prokaryotic Genome Annotation Pipeline (PGAP)	Contig	182273	5530394	2020-12-13	5340	PRJNA475751	SAMN10437163
Serratia marcescens		strain: SER00116	615	ASM1600684v1	GCA_016006845.1	GenBank	NCBI Prokaryotic Genome Annotation Pipeline (PGAP)	Contig	310088	5084472	2020-12-13	4845	PRJNA475751	SAMN10437162
Serratia marcescens		strain: SER00111	615	ASM1600685v1	GCA_016006855.1	GenBank	NCBI Prokaryotic Genome Annotation Pipeline (PGAP)	Contig	353777	5481870	2020-12-13	5227	PRJNA475751	SAMN10437160
Serratia marcescens		strain: SER00109	615	ASM1600688v1	GCA_016006885.1	GenBank	NCBI Prokaryotic Genome Annotation Pipeline (PGAP)	Contig	373597	5287539	2020-12-13	5103	PRJNA475751	SAMN10437158
Serratia marcescens		strain: SER00110	615	ASM1600690v1	GCA_016006905.1	GenBank	NCBI Prokaryotic Genome Annotation Pipeline (PGAP)	Scaffold	296989	5174548	2020-12-13	4937	PRJNA475751	SAMN10437159
Serratia marcescens		strain: SER00107	615	ASM1600694v1	GCA_016006945.1	GenBank	NCBI Prokaryotic Genome Annotation Pipeline (PGAP)	Contig	411703	5099443	2020-12-13	4891	PRJNA475751	SAMN10437156
Serratia marcescens		strain: SER00103	615	ASM1600700v1	GCA_016007005.1	GenBank	NCBI Prokaryotic Genome Annotation Pipeline (PGAP)	Contig	425683	5367415	2020-12-13	5142	PRJNA475751	SAMN10437152
Serratia marcescens		strain: SER00101	615	ASM1600703v1	GCA_016007035.1	GenBank	NCBI Prokaryotic Genome Annotation Pipeline (PGAP)	Contig	348914	5106618	2020-12-13	4849	PRJNA475751	SAMN10437150
Serratia marcescens		strain: SER00102	615	ASM1600705v1	GCA_016007055.1	GenBank	NCBI Prokaryotic Genome Annotation Pipeline (PGAP)	Contig	425485	5368254	2020-12-13	5142	PRJNA475751	SAMN10437151
Serratia marcescens		strain: SER00099	615	ASM1600708v1	GCA_016007085.1	GenBank	NCBI Prokaryotic Genome Annotation Pipeline (PGAP)	Contig	572950	5182665	2020-12-13	4936	PRJNA475751	SAMN10437148
Serratia marcescens		strain: SER00100	615	ASM1600709v1	GCA_016007095.1	GenBank	NCBI Prokaryotic Genome Annotation Pipeline (PGAP)	Contig	365883	5157392	2020-12-13	4963	PRJNA475751	SAMN10437149
Serratia marcescens		strain: SER00098	615	ASM1600711v1	GCA_016007115.1	GenBank	NCBI Prokaryotic Genome Annotation Pipeline (PGAP)	Contig	569765	5158170	2020-12-13	4938	PRJNA475751	SAMN10437147
Serratia marcescens		strain: SER00097	615	ASM1600713v1	GCA_016007135.1	GenBank	NCBI Prokaryotic Genome Annotation Pipeline (PGAP)	Contig	268899	5211454	2020-12-13	4990	PRJNA475751	SAMN10437146
Serratia marcescens		strain: SER00092	615	ASM1600722v1	GCA_016007225.1	GenBank	NCBI Prokaryotic Genome Annotation Pipeline (PGAP)	Contig	549328	5105480	2020-12-13	4849	PRJNA475751	SAMN10437141
Serratia marcescens		strain: SER00090	615	ASM1600726v1	GCA_016007265.1	GenBank	NCBI Prokaryotic Genome Annotation Pipeline (PGAP)	Contig	352686	5081193	2020-12-13	4837	PRJNA475751	SAMN10437139
Serratia marcescens		strain: SER00089	615	ASM1600728v1	GCA_016007285.1	GenBank	NCBI Prokaryotic Genome Annotation Pipeline (PGAP)	Contig	447684	5022999	2020-12-13	4819	PRJNA475751	SAMN10437138
Serratia marcescens		strain: SER00087	615	ASM1600729v1	GCA_016007295.1	GenBank	NCBI Prokaryotic Genome Annotation Pipeline (PGAP)	Contig	458556	5078132	2020-12-13	4822	PRJNA475751	SAMN10437137
Serratia marcescens		strain: SER00086	615	ASM1600733v1	GCA_016007335.1	GenBank	NCBI Prokaryotic Genome Annotation Pipeline (PGAP)	Contig	333854	5316775	2020-12-13	5059	PRJNA475751	SAMN10437136
Serratia marcescens		strain: SER00084	615	ASM1600736v1	GCA_016007365.1	GenBank	NCBI Prokaryotic Genome Annotation Pipeline (PGAP)	Contig	434742	5070952	2020-12-13	4806	PRJNA475751	SAMN10437134
Serratia marcescens		strain: SER00082	615	ASM1600739v1	GCA_016007395.1	GenBank	NCBI Prokaryotic Genome Annotation Pipeline (PGAP)	Contig	189045	5172863	2020-12-13	4994	PRJNA475751	SAMN10437132
Serratia marcescens		strain: SER00080	615	ASM1600742v1	GCA_016007425.1	GenBank	NCBI Prokaryotic Genome Annotation Pipeline (PGAP)	Contig	577393	5008492	2020-12-13	4811	PRJNA475751	SAMN10437130
Serratia marcescens		strain: SER00079	615	ASM1600745v1	GCA_016007455.1	GenBank	NCBI Prokaryotic Genome Annotation Pipeline (PGAP)	Contig	236969	5479557	2020-12-13	5303	PRJNA475751	SAMN10437129
Serratia marcescens		strain: SER00077	615	ASM1600748v1	GCA_016007485.1	GenBank	NCBI Prokaryotic Genome Annotation Pipeline (PGAP)	Contig	2797612	5010855	2020-12-13	4751	PRJNA475751	SAMN10437127
Serratia marcescens		strain: SER00078	615	ASM1600749v1	GCA_016007495.1	GenBank	NCBI Prokaryotic Genome Annotation Pipeline (PGAP)	Contig	579558	5191113	2020-12-13	4950	PRJNA475751	SAMN10437128
Serratia marcescens		strain: SER00070	615	ASM1600753v1	GCA_016007535.1	GenBank	NCBI Prokaryotic Genome Annotation Pipeline (PGAP)	Contig	545720	5159033	2020-12-13	4927	PRJNA475751	SAMN10437124
Serratia marcescens		strain: SER00069	615	ASM1600758v1	GCA_016007585.1	GenBank	NCBI Prokaryotic Genome Annotation Pipeline (PGAP)	Contig	619708	5243625	2020-12-13	5051	PRJNA475751	SAMN10437123
Serratia marcescens		strain: SER00068	615	ASM1600759v1	GCA_016007595.1	GenBank	NCBI Prokaryotic Genome Annotation Pipeline (PGAP)	Contig	956421	5031288	2020-12-13	4734	PRJNA475751	SAMN10437122
Serratia marcescens		strain: SER00066	615	ASM1600814v1	GCA_016008145.1	GenBank	NCBI Prokaryotic Genome Annotation Pipeline (PGAP)	Contig	5330366	5522801	2020-12-13	5313	PRJNA475751	SAMN10437120
Serratia marcescens		strain: SER00064	615	ASM1600818v1	GCA_016008185.1	GenBank	NCBI Prokaryotic Genome Annotation Pipeline (PGAP)	Contig	543468	5029498	2020-12-13	4735	PRJNA475751	SAMN10437118
Serratia marcescens		strain: SER00063	615	ASM1600819v1	GCA_016008195.1	GenBank	NCBI Prokaryotic Genome Annotation Pipeline (PGAP)	Contig	303741	5422792	2020-12-13	5229	PRJNA475751	SAMN10437117
Serratia marcescens		strain: SER00062	615	ASM1600821v1	GCA_016008215.1	GenBank	NCBI Prokaryotic Genome Annotation Pipeline (PGAP)	Contig	707497	5065913	2020-12-13	4811	PRJNA475751	SAMN11285234
Serratia marcescens		strain: SER00060	615	ASM1600823v1	GCA_016008235.1	GenBank	NCBI Prokaryotic Genome Annotation Pipeline (PGAP)	Contig	562943	4994350	2020-12-13	4796	PRJNA475751	SAMN10437115
Serratia marcescens		strain: SER00061	615	ASM1600826v1	GCA_016008265.1	GenBank	NCBI Prokaryotic Genome Annotation Pipeline (PGAP)	Contig	391473	4995906	2020-12-13	4786	PRJNA475751	SAMN10437116
Serratia marcescens		strain: SER00059	615	ASM1600828v1	GCA_016008285.1	GenBank	NCBI Prokaryotic Genome Annotation Pipeline (PGAP)	Contig	392216	5024409	2020-12-13	4826	PRJNA475751	SAMN10437114
Serratia marcescens		strain: SER00058	615	ASM1600829v1	GCA_016008295.1	GenBank	NCBI Prokaryotic Genome Annotation Pipeline (PGAP)	Contig	988042	5172778	2020-12-13	4950	PRJNA475751	SAMN10437113
Serratia marcescens		strain: SER00057	615	ASM1600831v1	GCA_016008315.1	GenBank	NCBI Prokaryotic Genome Annotation Pipeline (PGAP)	Contig	247811	5262670	2020-12-13	5023	PRJNA475751	SAMN10437112
Serratia marcescens		strain: SER00055	615	ASM1600834v1	GCA_016008345.1	GenBank	NCBI Prokaryotic Genome Annotation Pipeline (PGAP)	Contig	489570	5259539	2020-12-13	5017	PRJNA475751	SAMN10437110
Serratia marcescens		strain: SER00056	615	ASM1600835v1	GCA_016008355.1	GenBank	NCBI Prokaryotic Genome Annotation Pipeline (PGAP)	Contig	389049	5251609	2020-12-13	5016	PRJNA475751	SAMN10437111
Serratia marcescens		strain: SER00053	615	ASM1600847v1	GCA_016008475.1	GenBank	NCBI Prokaryotic Genome Annotation Pipeline (PGAP)	Contig	380488	5304857	2020-12-13	5149	PRJNA475751	SAMN10437108
Serratia marcescens		strain: SER00054	615	ASM1600848v1	GCA_016008485.1	GenBank	NCBI Prokaryotic Genome Annotation Pipeline (PGAP)	Contig	969178	5025021	2020-12-13	4780	PRJNA475751	SAMN10437109
Serratia marcescens		strain: SER00052	615	ASM1600849v1	GCA_016008495.1	GenBank	NCBI Prokaryotic Genome Annotation Pipeline (PGAP)	Contig	337269	5142762	2020-12-13	4914	PRJNA475751	SAMN10437107
Serratia marcescens		strain: SER00051	615	ASM1600853v1	GCA_016008535.1	GenBank	NCBI Prokaryotic Genome Annotation Pipeline (PGAP)	Contig	499700	5342869	2020-12-13	5129	PRJNA475751	SAMN10437106
Serratia marcescens		strain: SER00049	615	ASM1600857v1	GCA_016008575.1	GenBank	NCBI Prokaryotic Genome Annotation Pipeline (PGAP)	Contig	288069	5028832	2020-12-13	4804	PRJNA475751	SAMN10437104
Serratia marcescens		strain: SER00048	615	ASM1600858v1	GCA_016008585.1	GenBank	NCBI Prokaryotic Genome Annotation Pipeline (PGAP)	Contig	448159	5420343	2020-12-13	5340	PRJNA475751	SAMN10437103
Serratia marcescens		strain: SER00047	615	ASM1600860v1	GCA_016008605.1	GenBank	NCBI Prokaryotic Genome Annotation Pipeline (PGAP)	Contig	156305	5457735	2020-12-13	5314	PRJNA475751	SAMN10437102
Serratia marcescens		strain: SER00045	615	ASM1600862v1	GCA_016008625.1	GenBank	NCBI Prokaryotic Genome Annotation Pipeline (PGAP)	Contig	573720	5185622	2020-12-13	4906	PRJNA475751	SAMN10437100
Serratia marcescens		strain: SER00046	615	ASM1600864v1	GCA_016008645.1	GenBank	NCBI Prokaryotic Genome Annotation Pipeline (PGAP)	Contig	308337	5146565	2020-12-13	4898	PRJNA475751	SAMN10437101
Serratia marcescens		strain: SER00042	615	ASM1600867v1	GCA_016008675.1	GenBank	NCBI Prokaryotic Genome Annotation Pipeline (PGAP)	Contig	415771	5200500	2020-12-13	4933	PRJNA475751	SAMN10437097
Serratia marcescens		strain: SER00041	615	ASM1600869v1	GCA_016008695.1	GenBank	NCBI Prokaryotic Genome Annotation Pipeline (PGAP)	Contig	262261	5327548	2020-12-13	5133	PRJNA475751	SAMN10437096
Serratia marcescens		strain: SER00043	615	ASM1600873v1	GCA_016008735.1	GenBank	NCBI Prokaryotic Genome Annotation Pipeline (PGAP)	Contig	468331	5190844	2020-12-13	4973	PRJNA475751	SAMN10437098
Serratia marcescens		strain: SER00040	615	ASM1600874v1	GCA_016008745.1	GenBank	NCBI Prokaryotic Genome Annotation Pipeline (PGAP)	Contig	461224	5039090	2020-12-13	4861	PRJNA475751	SAMN10437095
Serratia marcescens		strain: SER00035	615	ASM1600877v1	GCA_016008775.1	GenBank	NCBI Prokaryotic Genome Annotation Pipeline (PGAP)	Contig	546437	5098273	2020-12-13	4837	PRJNA475751	SAMN10437093
Serratia marcescens		strain: SER00039	615	ASM1600878v1	GCA_016008785.1	GenBank	NCBI Prokaryotic Genome Annotation Pipeline (PGAP)	Contig	289748	5049035	2020-12-13	4787	PRJNA475751	SAMN10437094
Serratia marcescens		strain: AUSMDU00026898	615	PDT000590058.1	GCA_016065435.1	GenBank	NCBI Prokaryotic Genome Annotation Pipeline (PGAP)	Contig	97749	5771232	2020-12-15	5718	PRJNA514245	SAMN12342988
Serratia marcescens		strain: AUSMDU00026897	615	PDT000590060.1	GCA_016065455.1	GenBank	NCBI Prokaryotic Genome Annotation Pipeline (PGAP)	Contig	92403	5765040	2020-12-15	5716	PRJNA514245	SAMN12342998
Serratia marcescens		strain: AUSMDU00003585	615	PDT000590000.1	GCA_016065575.1	GenBank	NCBI Prokaryotic Genome Annotation Pipeline (PGAP)	Contig	76855	5919317	2020-12-15	5898	PRJNA514245	SAMN12342924
Serratia marcescens		strain: AUSMDU00005337	615	PDT000590017.1	GCA_016065615.1	GenBank	NCBI Prokaryotic Genome Annotation Pipeline (PGAP)	Contig	295971	5108983	2020-12-15	4860	PRJNA514245	SAMN12343066
Serratia marcescens		strain: AUSMDU00026871	615	PDT000589828.1	GCA_016065655.1	GenBank	NCBI Prokaryotic Genome Annotation Pipeline (PGAP)	Contig	77621	5872188	2020-12-15	5845	PRJNA514245	SAMN12342907
Serratia marcescens		strain: CFSAN086769	615	PDT000568588.1	GCA_016068695.1	GenBank	NCBI Prokaryotic Genome Annotation Pipeline (PGAP)	Contig	137306	5854925	2020-12-15	5780	PRJNA278886	SAMN12610338
Serratia marcescens		strain: NR0903	615	PDT000433579.1	GCA_016075755.1	GenBank	NCBI Prokaryotic Genome Annotation Pipeline	Contig	99444	5811817	2020-12-15	5735	PRJNA514245	SAMN08720248
Serratia marcescens		strain: NR0268	615	PDT000433529.1	GCA_016075775.1	GenBank	NCBI Prokaryotic Genome Annotation Pipeline	Contig	348974	5740478	2020-12-15	5595	PRJNA514245	SAMN08720242
Serratia marcescens		strain: NR0832	615	PDT000433556.1	GCA_016075835.1	GenBank	NCBI Prokaryotic Genome Annotation Pipeline	Contig	122240	5843526	2020-12-15	5772	PRJNA514245	SAMN08720241
Serratia marcescens		strain: NR0342	615	PDT000433590.1	GCA_016075895.1	GenBank	NCBI Prokaryotic Genome Annotation Pipeline	Contig	96770	5934086	2020-12-15	5852	PRJNA514245	SAMN08720244
Serratia marcescens		strain: SMART1130	615	PDT000434796.1	GCA_016075935.1	GenBank	NCBI Prokaryotic Genome Annotation Pipeline	Contig	148578	5706566	2020-12-15	5561	PRJNA514245	SAMD00055791
Serratia marcescens		strain: NR0621	615	PDT000433578.1	GCA_016075975.1	GenBank	NCBI Prokaryotic Genome Annotation Pipeline	Contig	153442	5496495	2020-12-15	5378	PRJNA514245	SAMN08720247
Serratia marcescens		strain: NR0341	615	PDT000433527.1	GCA_016076015.1	GenBank	NCBI Prokaryotic Genome Annotation Pipeline	Contig	279620	5540026	2020-12-15	5414	PRJNA514245	SAMN08720243
Serratia marcescens		strain: NR0578	615	PDT000433558.1	GCA_016076035.1	GenBank	NCBI Prokaryotic Genome Annotation Pipeline	Contig	100642	5893585	2020-12-15	5808	PRJNA514245	SAMN08720240
Serratia marcescens		strain: NR0413	615	PDT000433591.1	GCA_016076225.1	GenBank	NCBI Prokaryotic Genome Annotation Pipeline	Contig	94249	5592711	2020-12-15	5531	PRJNA514245	SAMN08720245
Serratia marcescens		strain: AUSMDU00026880	615	PDT000589959.1	GCA_016081155.1	GenBank	NCBI Prokaryotic Genome Annotation Pipeline (PGAP)	Contig	78381	5793162	2020-12-15	5766	PRJNA514245	SAMN12342812
Serratia marcescens		strain: AUSMDU00005038	615	PDT000589923.1	GCA_016081195.1	GenBank	NCBI Prokaryotic Genome Annotation Pipeline (PGAP)	Contig	178849	5136149	2020-12-15	4909	PRJNA514245	SAMN12342948
Serratia marcescens		strain: AUSMDU00026941	615	PDT000589848.1	GCA_016081205.1	GenBank	NCBI Prokaryotic Genome Annotation Pipeline (PGAP)	Contig	74640	5763261	2020-12-15	5713	PRJNA514245	SAMN12342995
Serratia marcescens		strain: AUSMDU00005854	615	PDT000589840.1	GCA_016081275.1	GenBank	NCBI Prokaryotic Genome Annotation Pipeline (PGAP)	Contig	102323	5673663	2020-12-15	5600	PRJNA514245	SAMN12343096
Serratia marcescens		strain: AUSMDU00005876	615	PDT000589842.1	GCA_016081285.1	GenBank	NCBI Prokaryotic Genome Annotation Pipeline (PGAP)	Contig	69531	5696665	2020-12-15	5610	PRJNA514245	SAMN12343098
Serratia marcescens		strain: AUSMDU00026949	615	PDT000589779.1	GCA_016081395.1	GenBank	NCBI Prokaryotic Genome Annotation Pipeline (PGAP)	Contig	84504	5843732	2020-12-15	5788	PRJNA514245	SAMN12342889
Serratia marcescens		strain: AUSMDU00026956	615	PDT000589776.1	GCA_016081415.1	GenBank	NCBI Prokaryotic Genome Annotation Pipeline (PGAP)	Contig	69851	5779621	2020-12-15	5709	PRJNA514245	SAMN12342892
Serratia marcescens		strain: AUSMDU00005374	615	PDT000589752.1	GCA_016081475.1	GenBank	NCBI Prokaryotic Genome Annotation Pipeline (PGAP)	Contig	59634	5677988	2020-12-15	5594	PRJNA514245	SAMN12343074
Serratia marcescens		strain: SER00256	615	ASM1623692v1	GCA_016236925.1	GenBank	NCBI Prokaryotic Genome Annotation Pipeline (PGAP)	Contig	533552	5171147	2020-12-21	4946	PRJNA475751	SAMN16982848
Serratia marcescens		strain: SER00255	615	ASM1623694v1	GCA_016236945.1	GenBank	NCBI Prokaryotic Genome Annotation Pipeline (PGAP)	Contig	483853	4919298	2020-12-21	4786	PRJNA475751	SAMN16982847
Serratia marcescens		strain: SER00254	615	ASM1623700v1	GCA_016237005.1	GenBank	NCBI Prokaryotic Genome Annotation Pipeline (PGAP)	Contig	243287	5581768	2020-12-21	5406	PRJNA475751	SAMN16982846
Serratia marcescens		strain: SER00252	615	ASM1623705v1	GCA_016237055.1	GenBank	NCBI Prokaryotic Genome Annotation Pipeline (PGAP)	Contig	577039	5051498	2020-12-21	4789	PRJNA475751	SAMN16982845
Serratia marcescens		strain: SER00249	615	ASM1623707v1	GCA_016237075.1	GenBank	NCBI Prokaryotic Genome Annotation Pipeline (PGAP)	Contig	220973	5137297	2020-12-21	4871	PRJNA475751	SAMN16982843
Serratia marcescens		strain: SER00248	615	ASM1623710v1	GCA_016237105.1	GenBank	NCBI Prokaryotic Genome Annotation Pipeline (PGAP)	Contig	569998	4993019	2020-12-21	4721	PRJNA475751	SAMN16982842
Serratia marcescens		strain: SER00245	615	ASM1623713v1	GCA_016237135.1	GenBank	NCBI Prokaryotic Genome Annotation Pipeline (PGAP)	Contig	454215	5057063	2020-12-21	4790	PRJNA475751	SAMN16982841
Serratia marcescens		strain: SER00243	615	ASM1623714v1	GCA_016237145.1	GenBank	NCBI Prokaryotic Genome Annotation Pipeline (PGAP)	Contig	399277	5129507	2020-12-21	4876	PRJNA475751	SAMN16982839
Serratia marcescens		strain: SER00242	615	ASM1623717v1	GCA_016237175.1	GenBank	NCBI Prokaryotic Genome Annotation Pipeline (PGAP)	Contig	598890	5267486	2020-12-21	5022	PRJNA475751	SAMN16982838
Serratia marcescens		strain: SER00241	615	ASM1623720v1	GCA_016237205.1	GenBank	NCBI Prokaryotic Genome Annotation Pipeline (PGAP)	Contig	502720	4986954	2020-12-21	4705	PRJNA475751	SAMN16982837
Serratia marcescens		strain: 2015CRE_65	615	PDT000924959.1	GCA_016445265.1	GenBank	NCBI Prokaryotic Genome Annotation Pipeline (PGAP)	Contig	173405	5255990	2020-12-30	5019	PRJNA514245	SAMN16824569
Serratia marcescens		strain: 2016CRE_51	615	PDT000925076.1	GCA_016445605.1	GenBank	NCBI Prokaryotic Genome Annotation Pipeline (PGAP)	Contig	337702	5999140	2020-12-30	5740	PRJNA514245	SAMN16824676
Serratia marcescens		strain: Serratia marcescens ARLG-3248	615	PDT000857816.1	GCA_016513895.1	GenBank	NCBI Prokaryotic Genome Annotation Pipeline (PGAP)	Contig	336288	5679424	2021-01-05	5344	PRJNA514245	SAMN15869004
Serratia marcescens		isolate: CRE-16-0887	615	PDT000725087.1	GCA_016547285.1	GenBank	NCBI Prokaryotic Genome Annotation Pipeline (PGAP)	Contig	228522	5379128	2021-01-06	5136	PRJNA514245	SAMN13698097
Serratia marcescens		strain: SER00094	615	ASM1665270v1	GCA_016652705.1	GenBank	NCBI Prokaryotic Genome Annotation Pipeline (PGAP)	Contig	3022413	5217374	2021-01-16	4933	PRJNA475751	SAMN10437143
Serratia marcescens		strain: SER00147	615	ASM1665277v1	GCA_016652775.1	GenBank	NCBI Prokaryotic Genome Annotation Pipeline (PGAP)	Contig	4853882	5215024	2021-01-16	4935	PRJNA475751	SAMN11285235
Serratia marcescens		strain: TZW21	615	ASM1677169v1	GCA_016771695.1	GenBank	NCBI Prokaryotic Genome Annotation Pipeline (PGAP)	Contig	2884332	5248648	2021-01-28	5054	PRJNA680915	SAMN17050144
Serratia marcescens		strain: K904	615	PDT000951223.1	GCA_017072075.1	GenBank	NCBI Prokaryotic Genome Annotation Pipeline (PGAP)	Contig	261121	5270395	2021-02-28	5027	PRJNA514245	SAMN02712191
Serratia marcescens		isolate: razor-1, strain: Db11	615	PDT000951192.1	GCA_017073135.1	GenBank	NCBI Prokaryotic Genome Annotation Pipeline (PGAP)	Contig	578047	5438349	2021-02-28	5183	PRJNA514245	SAMN14260291
Serratia marcescens		isolate: patient-3, strain: Db11	615	PDT000951187.1	GCA_017073175.1	GenBank	NCBI Prokaryotic Genome Annotation Pipeline (PGAP)	Contig	285052	6271061	2021-02-28	5973	PRJNA514245	SAMN14260296
Serratia marcescens		strain: C2	615	PDT000950954.1	GCA_017077195.1	GenBank	NCBI Prokaryotic Genome Annotation Pipeline (PGAP)	Contig	435660	5274123	2021-02-28	5059	PRJNA514245	SAMEA1034303
Serratia marcescens		strain: EP5	615	ASM1711462v1	GCA_017114625.1	GenBank	NCBI Prokaryotic Genome Annotation Pipeline (PGAP)	Scaffold	226360	5350347	2021-03-01	5151	PRJNA648275	SAMN15649034
Serratia marcescens		strain: probe	615	ASM1711464v1	GCA_017114645.1	GenBank	NCBI Prokaryotic Genome Annotation Pipeline (PGAP)	Scaffold	205469	5365782	2021-03-01	5183	PRJNA648275	SAMN15649032
Serratia marcescens		strain: EP7	615	ASM1711466v1	GCA_017114665.1	GenBank	NCBI Prokaryotic Genome Annotation Pipeline (PGAP)	Scaffold	226360	5381319	2021-03-01	5192	PRJNA648275	SAMN15649031
Serratia marcescens		strain: EP8	615	ASM1711467v1	GCA_017114675.1	GenBank	NCBI Prokaryotic Genome Annotation Pipeline (PGAP)	Scaffold	226359	5377079	2021-03-01	5188	PRJNA648275	SAMN15649033
Serratia marcescens		strain: EP4	615	ASM1711470v1	GCA_017114705.1	GenBank	NCBI Prokaryotic Genome Annotation Pipeline (PGAP)	Scaffold	226485	5372243	2021-03-01	5187	PRJNA648275	SAMN15649029
Serratia marcescens		strain: EP3	615	ASM1711472v1	GCA_017114725.1	GenBank	NCBI Prokaryotic Genome Annotation Pipeline (PGAP)	Scaffold	265478	5384454	2021-03-01	5203	PRJNA648275	SAMN15649030
Serratia marcescens		strain: EP2	615	ASM1711474v1	GCA_017114745.1	GenBank	NCBI Prokaryotic Genome Annotation Pipeline (PGAP)	Scaffold	236714	5377049	2021-03-01	5186	PRJNA648275	SAMN15649028
Serratia marcescens		strain: EP1	615	ASM1711476v1	GCA_017114765.1	GenBank	NCBI Prokaryotic Genome Annotation Pipeline (PGAP)	Scaffold	226486	5367066	2021-03-01	5174	PRJNA648275	SAMN15649026
Serratia marcescens		strain: EP6	615	ASM1711478v1	GCA_017114785.1	GenBank	NCBI Prokaryotic Genome Annotation Pipeline (PGAP)	Scaffold	230922	5372505	2021-03-01	5193	PRJNA648275	SAMN15649027
Serratia marcescens		strain: NEP2	615	ASM1711480v1	GCA_017114805.1	GenBank	NCBI Prokaryotic Genome Annotation Pipeline (PGAP)	Scaffold	199812	5401837	2021-03-01	5137	PRJNA648275	SAMN15649025
Serratia marcescens		strain: NEP1	615	ASM1711481v1	GCA_017114815.1	GenBank	NCBI Prokaryotic Genome Annotation Pipeline (PGAP)	Scaffold	302107	5395278	2021-03-01	5271	PRJNA648275	SAMN15649024
Serratia marcescens		strain: MRSN696556	615	ASM1714240v1	GCA_017142405.1	GenBank	NCBI Prokaryotic Genome Annotation Pipeline (PGAP)	Chromosome	5235632	5839544	2021-02-25	5633	PRJNA692233	SAMN17317342
Serratia marcescens		strain: SER00283	615	ASM1715204v1	GCA_017152045.1	GenBank	NCBI Prokaryotic Genome Annotation Pipeline (PGAP)	Contig	286982	5105534	2021-03-02	4918	PRJNA475751	SAMN17965064
Serratia marcescens		strain: SER00305	615	ASM1715211v1	GCA_017152115.1	GenBank	NCBI Prokaryotic Genome Annotation Pipeline (PGAP)	Contig	258173	5276932	2021-03-02	5003	PRJNA475751	SAMN17965085
Serratia marcescens		strain: SER00285	615	ASM1715213v1	GCA_017152135.1	GenBank	NCBI Prokaryotic Genome Annotation Pipeline (PGAP)	Contig	188478	5450995	2021-03-02	5211	PRJNA475751	SAMN17965066
Serratia marcescens		strain: SER00299	615	ASM1715217v1	GCA_017152175.1	GenBank	NCBI Prokaryotic Genome Annotation Pipeline (PGAP)	Contig	520556	5197114	2021-03-02	4937	PRJNA475751	SAMN17965079
Serratia marcescens		strain: SER00304	615	ASM1715219v1	GCA_017152195.1	GenBank	NCBI Prokaryotic Genome Annotation Pipeline (PGAP)	Contig	324886	5236061	2021-03-02	5004	PRJNA475751	SAMN17965084
Serratia marcescens		strain: SER00302	615	ASM1715221v1	GCA_017152215.1	GenBank	NCBI Prokaryotic Genome Annotation Pipeline (PGAP)	Contig	380111	4943309	2021-03-02	4695	PRJNA475751	SAMN17965082
Serratia marcescens		strain: SER00301	615	ASM1715224v1	GCA_017152245.1	GenBank	NCBI Prokaryotic Genome Annotation Pipeline (PGAP)	Contig	263813	4941804	2021-03-02	4701	PRJNA475751	SAMN17965081
Serratia marcescens		strain: SER00280	615	ASM1715229v1	GCA_017152295.1	GenBank	NCBI Prokaryotic Genome Annotation Pipeline (PGAP)	Contig	182794	5611902	2021-03-02	5479	PRJNA475751	SAMN17965061
Serratia marcescens		strain: SER00315	615	ASM1715231v1	GCA_017152315.1	GenBank	NCBI Prokaryotic Genome Annotation Pipeline (PGAP)	Contig	229924	5231522	2021-03-02	5012	PRJNA475751	SAMN17965095
Serratia marcescens		strain: SER00314	615	ASM1715233v1	GCA_017152335.1	GenBank	NCBI Prokaryotic Genome Annotation Pipeline (PGAP)	Contig	240268	5252331	2021-03-02	5030	PRJNA475751	SAMN17965094
Serratia marcescens		strain: SER00313	615	ASM1715241v1	GCA_017152415.1	GenBank	NCBI Prokaryotic Genome Annotation Pipeline (PGAP)	Contig	321287	5637543	2021-03-02	5540	PRJNA475751	SAMN17965093
Serratia marcescens		strain: SER00316	615	ASM1715246v1	GCA_017152465.1	GenBank	NCBI Prokaryotic Genome Annotation Pipeline (PGAP)	Contig	210360	5227379	2021-03-02	5004	PRJNA475751	SAMN17965096
Serratia marcescens		strain: SER00281	615	ASM1715249v1	GCA_017152495.1	GenBank	NCBI Prokaryotic Genome Annotation Pipeline (PGAP)	Contig	245135	5449388	2021-03-02	5212	PRJNA475751	SAMN17965062
Serratia marcescens		strain: SER00282	615	ASM1715255v1	GCA_017152555.1	GenBank	NCBI Prokaryotic Genome Annotation Pipeline (PGAP)	Contig	377543	5046277	2021-03-02	4756	PRJNA475751	SAMN17965063
Serratia marcescens		strain: SER00310	615	ASM1715257v1	GCA_017152575.1	GenBank	NCBI Prokaryotic Genome Annotation Pipeline (PGAP)	Contig	317661	5202692	2021-03-02	5009	PRJNA475751	SAMN17965090
Serratia marcescens		strain: SER00312	615	ASM1715259v1	GCA_017152595.1	GenBank	NCBI Prokaryotic Genome Annotation Pipeline (PGAP)	Contig	285873	5616425	2021-03-02	5452	PRJNA475751	SAMN17965092
Serratia marcescens		strain: SER00307	615	ASM1715267v1	GCA_017152675.1	GenBank	NCBI Prokaryotic Genome Annotation Pipeline (PGAP)	Contig	285169	5168096	2021-03-02	4902	PRJNA475751	SAMN17965087
Serratia marcescens		strain: SER00306	615	ASM1715271v1	GCA_017152715.1	GenBank	NCBI Prokaryotic Genome Annotation Pipeline (PGAP)	Contig	255696	5236754	2021-03-02	5037	PRJNA475751	SAMN17965086
Serratia marcescens		strain: SER00265	615	ASM1715273v1	GCA_017152735.1	GenBank	NCBI Prokaryotic Genome Annotation Pipeline (PGAP)	Contig	317660	5193328	2021-03-02	4985	PRJNA475751	SAMN17965046
Serratia marcescens		strain: SER00264	615	ASM1715275v1	GCA_017152755.1	GenBank	NCBI Prokaryotic Genome Annotation Pipeline (PGAP)	Contig	324168	5167515	2021-03-02	4889	PRJNA475751	SAMN17965045
Serratia marcescens		strain: SER00300	615	ASM1715277v1	GCA_017152775.1	GenBank	NCBI Prokaryotic Genome Annotation Pipeline (PGAP)	Contig	580340	5097418	2021-03-02	4804	PRJNA475751	SAMN17965080
Serratia marcescens		strain: SER00297	615	ASM1715284v1	GCA_017152845.1	GenBank	NCBI Prokaryotic Genome Annotation Pipeline (PGAP)	Contig	499690	5152197	2021-03-02	4882	PRJNA475751	SAMN17965077
Serratia marcescens		strain: SER00294	615	ASM1715289v1	GCA_017152895.1	GenBank	NCBI Prokaryotic Genome Annotation Pipeline (PGAP)	Contig	243345	5540794	2021-03-02	5357	PRJNA475751	SAMN17965074
Serratia marcescens		strain: SER00295	615	ASM1715293v1	GCA_017152935.1	GenBank	NCBI Prokaryotic Genome Annotation Pipeline (PGAP)	Contig	560027	4966213	2021-03-02	4695	PRJNA475751	SAMN17965075
Serratia marcescens		strain: SER00292	615	ASM1715295v1	GCA_017152955.1	GenBank	NCBI Prokaryotic Genome Annotation Pipeline (PGAP)	Contig	441315	5003230	2021-03-02	4783	PRJNA475751	SAMN17965072
Serratia marcescens		strain: SER00293	615	ASM1715297v1	GCA_017152975.1	GenBank	NCBI Prokaryotic Genome Annotation Pipeline (PGAP)	Contig	481182	5225433	2021-03-02	4961	PRJNA475751	SAMN17965073
Serratia marcescens		strain: SER00291	615	ASM1715299v1	GCA_017152995.1	GenBank	NCBI Prokaryotic Genome Annotation Pipeline (PGAP)	Contig	412335	4870046	2021-03-02	4628	PRJNA475751	SAMN17965071
Serratia marcescens		strain: SER00290	615	ASM1715300v1	GCA_017153005.1	GenBank	NCBI Prokaryotic Genome Annotation Pipeline (PGAP)	Contig	479843	5221150	2021-03-02	4960	PRJNA475751	SAMN17965070
Serratia marcescens		strain: SER00288	615	ASM1715305v1	GCA_017153055.1	GenBank	NCBI Prokaryotic Genome Annotation Pipeline (PGAP)	Contig	286639	5214999	2021-03-02	4952	PRJNA475751	SAMN17965069
Serratia marcescens		strain: SER00284	615	ASM1715307v1	GCA_017153075.1	GenBank	NCBI Prokaryotic Genome Annotation Pipeline (PGAP)	Contig	277532	5159402	2021-03-02	4894	PRJNA475751	SAMN17965065
Serratia marcescens		strain: SER00287	615	ASM1715311v1	GCA_017153115.1	GenBank	NCBI Prokaryotic Genome Annotation Pipeline (PGAP)	Contig	574514	4936913	2021-03-02	4723	PRJNA475751	SAMN17965068
Serratia marcescens		strain: SER00286	615	ASM1715313v1	GCA_017153135.1	GenBank	NCBI Prokaryotic Genome Annotation Pipeline (PGAP)	Contig	377543	5051232	2021-03-02	4771	PRJNA475751	SAMN17965067
Serratia marcescens		strain: SER00279	615	ASM1715317v1	GCA_017153175.1	GenBank	NCBI Prokaryotic Genome Annotation Pipeline (PGAP)	Contig	313880	4943451	2021-03-02	4695	PRJNA475751	SAMN17965060
Serratia marcescens		strain: SER00276	615	ASM1715319v1	GCA_017153195.1	GenBank	NCBI Prokaryotic Genome Annotation Pipeline (PGAP)	Contig	287189	5088436	2021-03-02	4823	PRJNA475751	SAMN17965057
Serratia marcescens		strain: SER00271	615	ASM1715321v1	GCA_017153215.1	GenBank	NCBI Prokaryotic Genome Annotation Pipeline (PGAP)	Contig	212688	5174608	2021-03-02	4921	PRJNA475751	SAMN17965052
Serratia marcescens		strain: SER00275	615	ASM1715323v1	GCA_017153235.1	GenBank	NCBI Prokaryotic Genome Annotation Pipeline (PGAP)	Contig	290696	5196807	2021-03-02	4926	PRJNA475751	SAMN17965056
Serratia marcescens		strain: SER00274	615	ASM1715327v1	GCA_017153275.1	GenBank	NCBI Prokaryotic Genome Annotation Pipeline (PGAP)	Contig	324252	5124111	2021-03-02	4923	PRJNA475751	SAMN17965055
Serratia marcescens		strain: SER00270	615	ASM1715339v1	GCA_017153395.1	GenBank	NCBI Prokaryotic Genome Annotation Pipeline (PGAP)	Contig	313241	5049512	2021-03-02	4781	PRJNA475751	SAMN17965051
Serratia marcescens		strain: SER00269	615	ASM1715343v1	GCA_017153435.1	GenBank	NCBI Prokaryotic Genome Annotation Pipeline (PGAP)	Contig	309154	5307472	2021-03-02	5079	PRJNA475751	SAMN17965050
Serratia marcescens		strain: SER00268	615	ASM1715345v1	GCA_017153455.1	GenBank	NCBI Prokaryotic Genome Annotation Pipeline (PGAP)	Contig	425726	5291345	2021-03-02	5064	PRJNA475751	SAMN17965049
Serratia marcescens		strain: SER00261	615	ASM1715347v1	GCA_017153475.1	GenBank	NCBI Prokaryotic Genome Annotation Pipeline (PGAP)	Contig	302911	5037875	2021-03-02	4788	PRJNA475751	SAMN17965042
Serratia marcescens		strain: SER00263	615	ASM1715349v1	GCA_017153495.1	GenBank	NCBI Prokaryotic Genome Annotation Pipeline (PGAP)	Contig	280321	5061562	2021-03-02	4809	PRJNA475751	SAMN17965044
Serratia marcescens		strain: SER00267	615	ASM1715351v1	GCA_017153515.1	GenBank	NCBI Prokaryotic Genome Annotation Pipeline (PGAP)	Contig	219957	5085385	2021-03-02	4837	PRJNA475751	SAMN17965048
Serratia marcescens		strain: SER00262	615	ASM1715353v1	GCA_017153535.1	GenBank	NCBI Prokaryotic Genome Annotation Pipeline (PGAP)	Contig	272253	5207378	2021-03-02	4944	PRJNA475751	SAMN17965043
Serratia marcescens		strain: SER00260	615	ASM1715357v1	GCA_017153575.1	GenBank	NCBI Prokaryotic Genome Annotation Pipeline (PGAP)	Contig	517964	5073318	2021-03-02	4813	PRJNA475751	SAMN17965041
Serratia marcescens		strain: SER00112	615	ASM1716373v1	GCA_017163735.1	GenBank	NCBI Prokaryotic Genome Annotation Pipeline (PGAP)	Contig	417454	5168948	2021-03-03	4914	PRJNA475751	SAMN10437161
Serratia marcescens		strain: YN3	615	ASM1756525v1	GCA_017565255.1	GenBank		Scaffold	232413	5475170	2021-03-22		PRJNA642229	SAMN15390306
Serratia marcescens		strain: C080	615	ASM1757120v1	GCA_017571205.1	GenBank	NCBI Prokaryotic Genome Annotation Pipeline (PGAP)	Contig	28407	4398439	2021-03-23	4637	PRJNA705564	SAMN18092185
Serratia marcescens		strain: AUSMDU00026870	615	PDT000589971.1	GCA_017954795.1	GenBank	NCBI Prokaryotic Genome Annotation Pipeline (PGAP)	Contig	61208	5547361	2021-04-14	5410	PRJNA514245	SAMN12342785
Serratia marcescens		strain: AUSMDU00026928	615	PDT000590037.1	GCA_017954835.1	GenBank	NCBI Prokaryotic Genome Annotation Pipeline (PGAP)	Contig	140379	5619508	2021-04-14	5409	PRJNA514245	SAMN12342806
Serratia marcescens		strain: AUSMDU00026892	615	PDT000589931.1	GCA_017954855.1	GenBank	NCBI Prokaryotic Genome Annotation Pipeline (PGAP)	Contig	64599	5925094	2021-04-14	5839	PRJNA514245	SAMN12342848
Serratia marcescens		isolate: OTH-16-0086	615	PDT000725072.1	GCA_017978665.1	GenBank	NCBI Prokaryotic Genome Annotation Pipeline (PGAP)	Contig	279675	5343791	2021-04-15	5108	PRJNA514245	SAMN13697708
Serratia marcescens		strain: ESE-2014	615	PDT000951229.1	GCA_018023715.1	GenBank	NCBI Prokaryotic Genome Annotation Pipeline (PGAP)	Contig	409741	5464278	2021-04-16	5237	PRJNA514245	SAMN10643577
Serratia marcescens		strain: Serratia marcescens ARLG-4597	615	PDT000858610.1	GCA_018042845.1	GenBank	NCBI Prokaryotic Genome Annotation Pipeline (PGAP)	Contig	333261	5369697	2021-04-16	5161	PRJNA514245	SAMN15868830
Serratia marcescens		strain: Serratia marcescens ARLG-4443	615	PDT000858133.1	GCA_018043045.1	GenBank	NCBI Prokaryotic Genome Annotation Pipeline (PGAP)	Contig	106147	5448137	2021-04-16	5256	PRJNA514245	SAMN15868556
Serratia marcescens		strain: Serratia marcescens ARLG-4233	615	PDT000858017.1	GCA_018043065.1	GenBank	NCBI Prokaryotic Genome Annotation Pipeline (PGAP)	Contig	60719	5139680	2021-04-16	4938	PRJNA514245	SAMN15868247
Serratia marcescens		strain: Serratia marcescens ARLG-3452	615	PDT000857806.1	GCA_018043125.1	GenBank	NCBI Prokaryotic Genome Annotation Pipeline (PGAP)	Contig	75234	5208487	2021-04-16	5003	PRJNA514245	SAMN15868342
Serratia marcescens		isolate: OTH-16-0098	615	PDT000725080.1	GCA_018085165.1	GenBank	NCBI Prokaryotic Genome Annotation Pipeline (PGAP)	Contig	204755	5144769	2021-04-19	4914	PRJNA514245	SAMN13697719
Serratia marcescens		isolate: OTH-16-0093	615	PDT000725084.1	GCA_018085185.1	GenBank	NCBI Prokaryotic Genome Annotation Pipeline (PGAP)	Contig	225675	5264695	2021-04-19	5030	PRJNA514245	SAMN13697715
Serratia marcescens		isolate: OTH-16-0100	615	PDT000725078.1	GCA_018085205.1	GenBank	NCBI Prokaryotic Genome Annotation Pipeline (PGAP)	Contig	190443	5147453	2021-04-19	4922	PRJNA514245	SAMN13697721
Serratia marcescens		isolate: OTH-16-0101	615	PDT000725077.1	GCA_018085245.1	GenBank	NCBI Prokaryotic Genome Annotation Pipeline (PGAP)	Contig	145770	5164002	2021-04-19	4943	PRJNA514245	SAMN13697722
Serratia marcescens		isolate: OTH-16-0103	615	PDT000725075.1	GCA_018085265.1	GenBank	NCBI Prokaryotic Genome Annotation Pipeline (PGAP)	Contig	266388	5059915	2021-04-19	4800	PRJNA514245	SAMN13697724
Serratia marcescens		isolate: OTH-16-0104	615	PDT000725073.1	GCA_018085385.1	GenBank	NCBI Prokaryotic Genome Annotation Pipeline (PGAP)	Contig	205161	5281529	2021-04-19	5035	PRJNA514245	SAMN13697725
Serratia marcescens		isolate: 1D-1303, strain: Serratia marcescens	615	PDT001013743.1	GCA_018155245.1	GenBank	NCBI Prokaryotic Genome Annotation Pipeline (PGAP)	Contig	232395	5190892	2021-04-26	4943	PRJNA514245	SAMEA6657588
Serratia marcescens		isolate: 1D-1305, strain: Serratia marcescens	615	PDT001013745.1	GCA_018155265.1	GenBank	NCBI Prokaryotic Genome Annotation Pipeline (PGAP)	Contig	138691	5238043	2021-04-26	4974	PRJNA514245	SAMEA6657590
Serratia marcescens		isolate: 1D-1307, strain: Serratia marcescens	615	PDT001013746.1	GCA_018155285.1	GenBank	NCBI Prokaryotic Genome Annotation Pipeline (PGAP)	Contig	234979	5437322	2021-04-26	5223	PRJNA514245	SAMEA6657591
Serratia marcescens		isolate: 1D-1302, strain: Serratia marcescens	615	PDT001013742.1	GCA_018155325.1	GenBank	NCBI Prokaryotic Genome Annotation Pipeline (PGAP)	Contig	251052	5285707	2021-04-26	5034	PRJNA514245	SAMEA6657587
Serratia marcescens		isolate: 1D-875, strain: Serratia marcescens	615	PDT001013355.1	GCA_018161075.1	GenBank	NCBI Prokaryotic Genome Annotation Pipeline (PGAP)	Contig	139187	5222624	2021-04-26	4950	PRJNA514245	SAMEA6657173
Serratia marcescens		isolate: 1D-263, strain: Serratia marcescens	615	PDT001012929.1	GCA_018165715.1	GenBank	NCBI Prokaryotic Genome Annotation Pipeline (PGAP)	Contig	316401	5216553	2021-04-26	4962	PRJNA514245	SAMEA6656579
Serratia marcescens		isolate: 1D-264, strain: Serratia marcescens	615	PDT001012930.1	GCA_018165735.1	GenBank	NCBI Prokaryotic Genome Annotation Pipeline (PGAP)	Contig	200031	5982717	2021-04-26	5895	PRJNA514245	SAMEA6656580
Serratia marcescens		isolate: L2_039_061G1_dasL2_039_061G1_maxbin2.maxbin.011sta_sub	615	ASM1837351v1	GCA_018373515.1	GenBank	NCBI Prokaryotic Genome Annotation Pipeline (PGAP)	Contig	336997	5132172	2021-05-16	4891	PRJNA698986	SAMN17801503
Serratia marcescens		strain: Survcare436	615	ASM1842108v1	GCA_018421085.1	GenBank		Scaffold	236061	5603657	2021-05-20		PRJNA692829	SAMN17373099
Serratia marcescens		strain: Survcare294	615	ASM1842328v1	GCA_018423285.1	GenBank		Scaffold	20781	5419426	2021-05-20		PRJNA692829	SAMN17372985
Serratia marcescens		strain: NRZ-41658	615	ASM1843884v1	GCA_018438845.1	GenBank		Scaffold	14119	5418357	2021-05-21		PRJNA692829	SAMN17371850
Serratia marcescens		strain: NRZ-36532	615	ASM1843932v1	GCA_018439325.1	GenBank		Scaffold	268184	5499223	2021-05-21		PRJNA692829	SAMN17371825
Serratia marcescens		strain: NRZ-33852	615	ASM1843952v1	GCA_018439525.1	GenBank		Scaffold	271799	5464351	2021-05-21		PRJNA692829	SAMN17371816
Serratia marcescens		strain: bk17021853	615	ASM1844022v1	GCA_018440225.1	GenBank		Contig	150755	5175872	2021-05-21		PRJNA692829	SAMN17371779
Serratia marcescens		strain: Survcare268	615	ASM1844112v1	GCA_018441125.1	GenBank		Scaffold	93227	5559061	2021-05-21		PRJNA692829	SAMN17372156
Serratia marcescens		strain: Survcare227	615	ASM1844132v1	GCA_018441325.1	GenBank		Scaffold	60001	5539766	2021-05-21		PRJNA692829	SAMN17372118
Serratia marcescens		strain: Survcare228	615	ASM1844134v1	GCA_018441345.1	GenBank		Contig	15049	5590359	2021-05-21		PRJNA692829	SAMN17372119
Serratia marcescens		strain: Survcare174	615	ASM1844162v1	GCA_018441625.1	GenBank		Scaffold	259750	5210558	2021-05-21		PRJNA692829	SAMN17372086
Serratia marcescens		strain: Survcare102	615	ASM1844282v1	GCA_018442825.1	GenBank		Scaffold	198717	5482203	2021-05-21		PRJNA692829	SAMN17372023
Serratia marcescens		strain: Survcare101	615	ASM1844286v1	GCA_018442865.1	GenBank		Scaffold	139499	5478914	2021-05-21		PRJNA692829	SAMN17372022
Serratia marcescens		strain: Survcare100	615	ASM1844288v1	GCA_018442885.1	GenBank		Scaffold	312195	5470432	2021-05-21		PRJNA692829	SAMN17372021
Serratia marcescens		strain: Survcare098	615	ASM1844290v1	GCA_018442905.1	GenBank		Scaffold	224867	5555477	2021-05-21		PRJNA692829	SAMN17372019
Serratia marcescens		strain: Survcare099	615	ASM1844292v1	GCA_018442925.1	GenBank		Scaffold	247897	5438515	2021-05-21		PRJNA692829	SAMN17372020
Serratia marcescens		strain: Survcare061-1	615	ASM1844408v1	GCA_018444085.1	GenBank		Scaffold	258142	5195189	2021-05-21		PRJNA692829	SAMN17371975
Serratia marcescens		strain: Survcare282	615	ASM1844639v1	GCA_018446395.1	GenBank		Contig	22632	5889230	2021-05-21		PRJNA692829	SAMN17372170
Serratia marcescens		strain: Survcare281	615	ASM1844649v1	GCA_018446495.1	GenBank		Scaffold	8597	5407286	2021-05-21		PRJNA692829	SAMN17372169
Serratia marcescens		strain: Survcare270	615	ASM1844653v1	GCA_018446535.1	GenBank		Scaffold	298456	5558875	2021-05-21		PRJNA692829	SAMN17372158
Serratia marcescens		strain: Survcare258	615	ASM1844671v1	GCA_018446715.1	GenBank		Scaffold	252162	5571297	2021-05-21		PRJNA692829	SAMN17372148
Serratia marcescens		strain: Survcare238-2	615	ASM1844695v1	GCA_018446955.1	GenBank		Scaffold	285992	5411015	2021-05-21		PRJNA692829	SAMN17372129
Serratia marcescens		strain: ED3957	615	ASM1850240v1	GCA_018502405.1	GenBank	NCBI Prokaryotic Genome Annotation Pipeline (PGAP)	Chromosome	283108	5165738	2021-05-26	4584	PRJNA729113	SAMN19232018
Serratia marcescens		strain: ED3958	615	ASM1850242v1	GCA_018502425.1	GenBank	NCBI Prokaryotic Genome Annotation Pipeline (PGAP)	Chromosome	11762	5198006	2021-05-26	4913	PRJNA729113	SAMN19232019
Serratia marcescens		strain: ED3959	615	ASM1850244v1	GCA_018502445.1	GenBank	NCBI Prokaryotic Genome Annotation Pipeline (PGAP)	Chromosome	7433	5227183	2021-05-26	5081	PRJNA729113	SAMN19232020
Serratia marcescens		strain: BD1b-2wD	615	ASM1850246v1	GCA_018502465.1	GenBank	NCBI Prokaryotic Genome Annotation Pipeline (PGAP)	Chromosome	270505	5280158	2021-05-26	4733	PRJNA729113	SAMN19232021
Serratia marcescens		isolate: 127393	615	PDT001078659.1	GCA_019059995.1	GenBank	NCBI Prokaryotic Genome Annotation Pipeline (PGAP)	Contig	336956	5312665	2021-06-29	5102	PRJNA514245	SAMN19658592
Serratia marcescens		isolate: 123515	615	PDT001078551.1	GCA_019060275.1	GenBank	NCBI Prokaryotic Genome Annotation Pipeline (PGAP)	Contig	315771	5523122	2021-06-29	5261	PRJNA514245	SAMN19658563
Serratia marcescens		isolate: 122303	615	PDT001078543.1	GCA_019060295.1	GenBank	NCBI Prokaryotic Genome Annotation Pipeline (PGAP)	Contig	200476	5476860	2021-06-29	5229	PRJNA514245	SAMN19658551
Serratia marcescens		isolate: 107019	615	PDT001078511.1	GCA_019060455.1	GenBank	NCBI Prokaryotic Genome Annotation Pipeline (PGAP)	Contig	292848	5329968	2021-06-29	5077	PRJNA514245	SAMN19658503
Serratia marcescens		isolate: 108241	615	PDT001078510.1	GCA_019060615.1	GenBank	NCBI Prokaryotic Genome Annotation Pipeline (PGAP)	Contig	270406	5607598	2021-06-29	5360	PRJNA514245	SAMN19658509
Serratia marcescens		isolate: 122323	615	PDT001078541.1	GCA_019060695.1	GenBank	NCBI Prokaryotic Genome Annotation Pipeline (PGAP)	Contig	323344	5350100	2021-06-29	5116	PRJNA514245	SAMN19658552
Serratia marcescens		isolate: 129647	615	PDT001078667.1	GCA_019061075.1	GenBank	NCBI Prokaryotic Genome Annotation Pipeline (PGAP)	Contig	283010	5408074	2021-06-29	5187	PRJNA514245	SAMN19658611
Serratia marcescens		isolate: 91996	615	PDT001082036.1	GCA_019134495.1	GenBank	NCBI Prokaryotic Genome Annotation Pipeline (PGAP)	Contig	259684	5500224	2021-07-06	5286	PRJNA514245	SAMN19658435
Serratia marcescens		isolate: 89072	615	PDT001082025.1	GCA_019134535.1	GenBank	NCBI Prokaryotic Genome Annotation Pipeline (PGAP)	Contig	79456	5700167	2021-07-06	5605	PRJNA514245	SAMN19658422
Serratia marcescens		isolate: 98374	615	PDT001084106.1	GCA_019179335.1	GenBank	NCBI Prokaryotic Genome Annotation Pipeline (PGAP)	Contig	316005	5325277	2021-07-08	5083	PRJNA514245	SAMN19658471
Serratia marcescens		strain: 2021DK-00116	615	PDT001091063.1	GCA_019271555.1	GenBank	NCBI Prokaryotic Genome Annotation Pipeline (PGAP)	Contig	86596	5764296	2021-07-19	5665	PRJNA288601	SAMN20203251
Serratia marcescens		strain: 2021DK-00106	615	PDT001091034.1	GCA_019272175.1	GenBank	NCBI Prokaryotic Genome Annotation Pipeline (PGAP)	Contig	64182	5793885	2021-07-19	5691	PRJNA288601	SAMN20203241
Serratia marcescens		strain: LVF3	615	ASM1934431v1	GCA_019344315.1	GenBank	NCBI Prokaryotic Genome Annotation Pipeline (PGAP)	Complete Genome	5440698	5528408	2021-07-26	5288	PRJNA669584	SAMN16456043
Serratia marcescens		strain: SM-15-2-16	615	ASM1966046v1	GCA_019660465.1	GenBank		Contig	1286840	5238069	2021-08-17		PRJNA752009	SAMN20568187
Serratia marcescens		strain: B3	615	ASM1973263v1	GCA_019732635.1	GenBank	NCBI Prokaryotic Genome Annotation Pipeline (PGAP)	Contig	40329	5364286	2021-08-23	5219	PRJNA751577	SAMN20521945
Serratia marcescens		strain: B4	615	ASM1973265v1	GCA_019732655.1	GenBank	NCBI Prokaryotic Genome Annotation Pipeline (PGAP)	Contig	43908	5359280	2021-08-23	5221	PRJNA751577	SAMN20521946
Serratia marcescens		strain: B2	615	ASM1973266v1	GCA_019732665.1	GenBank	NCBI Prokaryotic Genome Annotation Pipeline (PGAP)	Contig	32968	5340812	2021-08-23	5213	PRJNA751577	SAMN20521944
Serratia marcescens		strain: B1	615	ASM1973269v1	GCA_019732695.1	GenBank	NCBI Prokaryotic Genome Annotation Pipeline (PGAP)	Contig	26787	5320010	2021-08-23	5229	PRJNA751577	SAMN20521943
Serratia marcescens		strain: A17	615	ASM1973271v1	GCA_019732715.1	GenBank	NCBI Prokaryotic Genome Annotation Pipeline (PGAP)	Contig	42832	5383868	2021-08-23	5249	PRJNA751577	SAMN20521942
Serratia marcescens		strain: A16	615	ASM1973279v1	GCA_019732795.1	GenBank	NCBI Prokaryotic Genome Annotation Pipeline (PGAP)	Contig	32860	5339838	2021-08-23	5208	PRJNA751577	SAMN20521941
Serratia marcescens		strain: A14	615	ASM1973282v1	GCA_019732825.1	GenBank	NCBI Prokaryotic Genome Annotation Pipeline (PGAP)	Contig	41773	5354901	2021-08-23	5212	PRJNA751577	SAMN20521939
Serratia marcescens		strain: A12	615	ASM1973291v1	GCA_019732915.1	GenBank	NCBI Prokaryotic Genome Annotation Pipeline (PGAP)	Contig	36773	5363282	2021-08-23	5258	PRJNA751577	SAMN20521937
Serratia marcescens		strain: A13	615	ASM1973299v1	GCA_019732995.1	GenBank	NCBI Prokaryotic Genome Annotation Pipeline (PGAP)	Contig	2021	5189349	2021-08-23	7028	PRJNA751577	SAMN20521938
Serratia marcescens		strain: A11	615	ASM1973300v1	GCA_019733005.1	GenBank	NCBI Prokaryotic Genome Annotation Pipeline (PGAP)	Contig	51946	5390897	2021-08-23	5256	PRJNA751577	SAMN20521936
Serratia marcescens		strain: A9	615	ASM1973303v1	GCA_019733035.1	GenBank	NCBI Prokaryotic Genome Annotation Pipeline (PGAP)	Contig	39603	5379746	2021-08-23	5254	PRJNA751577	SAMN20521934
Serratia marcescens		strain: A10	615	ASM1973307v1	GCA_019733075.1	GenBank	NCBI Prokaryotic Genome Annotation Pipeline (PGAP)	Contig	50770	5360467	2021-08-23	5224	PRJNA751577	SAMN20521935
Serratia marcescens		strain: A5	615	ASM1973315v1	GCA_019733155.1	GenBank	NCBI Prokaryotic Genome Annotation Pipeline (PGAP)	Contig	4696	4979646	2021-08-23	5635	PRJNA751577	SAMN20521930
Serratia marcescens		strain: A4	615	ASM1973316v1	GCA_019733165.1	GenBank	NCBI Prokaryotic Genome Annotation Pipeline (PGAP)	Contig	66460	5376369	2021-08-23	5213	PRJNA751577	SAMN20521929
Serratia marcescens		strain: A2	615	ASM1973319v1	GCA_019733195.1	GenBank	NCBI Prokaryotic Genome Annotation Pipeline (PGAP)	Contig	41295	5350626	2021-08-23	5215	PRJNA751577	SAMN20521927
Serratia marcescens		strain: Nima	615	ASM1979599v1	GCA_019795995.1	GenBank	NCBI Prokaryotic Genome Annotation Pipeline (PGAP)	Contig	409271	5109146	2021-08-29	4904	PRJNA756184	SAMN20371227
Serratia marcescens		strain: 2020-O-25	615	PDT001122412.1	GCA_019863945.1	GenBank	NCBI Prokaryotic Genome Annotation Pipeline (PGAP)	Contig	281274	5552545	2021-09-03	5429	PRJNA514245	SAMD00391665
Serratia marcescens		strain: 2020-O-21-2	615	PDT001122408.1	GCA_019869865.1	GenBank	NCBI Prokaryotic Genome Annotation Pipeline (PGAP)	Contig	93529	5583670	2021-09-03	5469	PRJNA514245	SAMD00391661
Serratia marcescens		strain: 2020-O-12	615	PDT001122407.1	GCA_019869885.1	GenBank	NCBI Prokaryotic Genome Annotation Pipeline (PGAP)	Contig	332858	6221176	2021-09-03	6065	PRJNA514245	SAMD00391660
Serratia marcescens		strain: 2020-O-9	615	ASM1997407v1	GCA_019974075.1	GenBank	Annotation submitted by Kobe Institute of Health	Complete Genome	5442193	5466114	2021-07-22	5334	PRJDB11965	SAMD00391659
Serratia marcescens		strain: BM19	615	P6-U54	GCA_020251445.1	GenBank	NCBI Prokaryotic Genome Annotation Pipeline (PGAP)	Contig	68910	5175727	2021-10-04	5121	PRJNA766297	SAMN21841529
Serratia marcescens		strain: AM1004	615	ASM2025236v1	GCA_020252365.1	GenBank	NCBI Prokaryotic Genome Annotation Pipeline (PGAP)	Contig	550062	5108208	2021-10-04	4860	PRJNA666537	SAMN16287483
Serratia marcescens		strain: 0000-0090-9920	615	PDT001145237.1	GCA_020333555.1	GenBank	NCBI Prokaryotic Genome Annotation Pipeline (PGAP)	Contig	308736	5385394	2021-10-07	5189	PRJNA278886	SAMN22060954
Serratia marcescens		strain: 2021DK-00130	615	PDT001157098.6	GCA_020551625.1	GenBank	NCBI Prokaryotic Genome Annotation Pipeline (PGAP)	Contig	109442	5313714	2021-10-25	5112	PRJNA288601	SAMN22329113
Serratia marcescens		strain: 2021DK-00133	615	PDT001157097.6	GCA_020551665.1	GenBank	NCBI Prokaryotic Genome Annotation Pipeline (PGAP)	Contig	66207	5931652	2021-10-25	5810	PRJNA288601	SAMN22329116
Serratia marcescens		strain: 2021DK-00132	615	PDT001157099.6	GCA_020562655.1	GenBank	NCBI Prokaryotic Genome Annotation Pipeline (PGAP)	Contig	75285	5575728	2021-10-25	5457	PRJNA288601	SAMN22329115
Serratia marcescens		isolate: 2021CK-01499, strain: Serratia_marcescens_2021CK-01499	615	PDT001159203.1	GCA_020576315.1	GenBank	NCBI Prokaryotic Genome Annotation Pipeline (PGAP)	Contig	514673	5307390	2021-10-25	5055	PRJNA288601	SAMN22334981
Serratia marcescens		isolate: 2021AS-000122	615	PDT001164242.3	GCA_020680905.2	GenBank	NCBI Prokaryotic Genome Annotation Pipeline (PGAP)	Contig	321561	5410315	2022-05-02	5199	PRJNA288601	SAMN22677405
Serratia marcescens		strain: FUJ80095	615	PDT001164411.1	GCA_020681325.1	GenBank	NCBI Prokaryotic Genome Annotation Pipeline (PGAP)	Contig	145208	5540292	2021-10-29	5422	PRJNA514245	SAMN21893122
Serratia marcescens		strain: FUJ80226	615	PDT001164348.1	GCA_020681525.1	GenBank	NCBI Prokaryotic Genome Annotation Pipeline (PGAP)	Contig	329302	5381576	2021-10-29	5186	PRJNA514245	SAMN21893189
Serratia marcescens		strain: FUJ80094	615	PDT001164412.1	GCA_020681545.1	GenBank	NCBI Prokaryotic Genome Annotation Pipeline (PGAP)	Contig	250141	5278377	2021-10-29	5052	PRJNA514245	SAMN21893121
Serratia marcescens		strain: FUJ80209	615	PDT001164365.1	GCA_020682225.1	GenBank	NCBI Prokaryotic Genome Annotation Pipeline (PGAP)	Contig	247133	5651033	2021-10-29	5430	PRJNA514245	SAMN21893173
Serratia marcescens		strain: FUJ80096	615	PDT001164400.1	GCA_020682375.1	GenBank	NCBI Prokaryotic Genome Annotation Pipeline (PGAP)	Contig	217447	5804496	2021-10-29	5715	PRJNA514245	SAMN21893123
Serratia marcescens		strain: SGT5.3	615	ASM2073138v1	GCA_020731385.1	GenBank	NCBI Prokaryotic Genome Annotation Pipeline (PGAP)	Contig	251218	5125491	2021-11-02	5019	PRJNA771517	SAMN22357973
Serratia marcescens		strain: CAV1795	615	PDT001169324.1	GCA_020776875.1	GenBank	NCBI Prokaryotic Genome Annotation Pipeline (PGAP)	Contig	87912	5944388	2021-11-06	5783	PRJNA514245	SAMN22875491
Serratia marcescens		strain: CAV1819	615	PDT001169330.1	GCA_020777855.1	GenBank	NCBI Prokaryotic Genome Annotation Pipeline (PGAP)	Contig	87912	6108214	2021-11-06	5960	PRJNA514245	SAMN22875486
Serratia marcescens		strain: CAV3092	615	PDT001169283.1	GCA_020778235.1	GenBank	NCBI Prokaryotic Genome Annotation Pipeline (PGAP)	Contig	79521	5936405	2021-11-06	5799	PRJNA514245	SAMN22875518
Serratia marcescens		isolate: whole organism	615	PDT001169405.1	GCA_020778295.1	GenBank	NCBI Prokaryotic Genome Annotation Pipeline (PGAP)	Contig	3075628	5614743	2021-11-06	5359	PRJNA288601	SAMN22896394
Serratia marcescens		isolate: whole organism	615	PDT001173090.1	GCA_020829545.1	GenBank	NCBI Prokaryotic Genome Annotation Pipeline (PGAP)	Contig	652352	5692164	2021-11-10	5443	PRJNA288601	SAMN22896413
Serratia marcescens		isolate: whole organism	615	PDT001173096.1	GCA_020829705.1	GenBank	NCBI Prokaryotic Genome Annotation Pipeline (PGAP)	Contig	571567	5750226	2021-11-10	5474	PRJNA288601	SAMN22896420
Serratia marcescens		strain: GN_RF	615	ASM2085790v1	GCA_020857905.1	GenBank	NCBI Prokaryotic Genome Annotation Pipeline (PGAP)	Contig	581720	5028604	2021-11-12	4766	PRJNA659764	SAMN15925416
Serratia marcescens		isolate: trace545	615	PDT000714939.1	GCA_020872335.1	GenBank	NCBI Prokaryotic Genome Annotation Pipeline (PGAP)	Contig	582219	6297313	2021-11-15	6005	PRJNA514245	SAMN12774348
Serratia marcescens		strain: 13VA3	615	ASM2088369v1	GCA_020883695.1	GenBank		Scaffold	246649	5192163	2021-11-03		PRJDB10568	SAMD00247234
Serratia marcescens		strain: 14BL01	615	ASM2088371v1	GCA_020883715.1	GenBank		Scaffold	171213	5130979	2021-11-03		PRJDB10568	SAMD00247235
Serratia marcescens		strain: 14BL02	615	ASM2088373v1	GCA_020883735.1	GenBank		Scaffold	153559	5217566	2021-11-03		PRJDB10568	SAMD00247236
Serratia marcescens		strain: 14BL03	615	ASM2088375v1	GCA_020883755.1	GenBank		Scaffold	246565	5232934	2021-11-03		PRJDB10568	SAMD00247237
Serratia marcescens		strain: 14BL04	615	ASM2088377v1	GCA_020883775.1	GenBank		Scaffold	204554	5222299	2021-11-03		PRJDB10568	SAMD00247238
Serratia marcescens		strain: 14BL05	615	ASM2088379v1	GCA_020883795.1	GenBank		Scaffold	195304	4955525	2021-11-03		PRJDB10568	SAMD00247239
Serratia marcescens		strain: 14BL06	615	ASM2088381v1	GCA_020883815.1	GenBank		Scaffold	139613	5276110	2021-11-03		PRJDB10568	SAMD00247240
Serratia marcescens		strain: 14BL07	615	ASM2088383v1	GCA_020883835.1	GenBank		Scaffold	90845	5141364	2021-11-03		PRJDB10568	SAMD00247241
Serratia marcescens		strain: 14BL08	615	ASM2088385v1	GCA_020883855.1	GenBank		Scaffold	296611	5151465	2021-11-03		PRJDB10568	SAMD00247242
Serratia marcescens		strain: 14BL09	615	ASM2088387v1	GCA_020883875.1	GenBank		Scaffold	348275	5139913	2021-11-03		PRJDB10568	SAMD00247243
Serratia marcescens		strain: 14BL10	615	ASM2088389v1	GCA_020883895.1	GenBank		Scaffold	191408	5141066	2021-11-03		PRJDB10568	SAMD00247244
Serratia marcescens		strain: 14BL11	615	ASM2088391v1	GCA_020883915.1	GenBank		Scaffold	196205	5065035	2021-11-03		PRJDB10568	SAMD00247245
Serratia marcescens		strain: 14BL12	615	ASM2088393v1	GCA_020883935.1	GenBank		Scaffold	243032	5147133	2021-11-03		PRJDB10568	SAMD00247246
Serratia marcescens		strain: 14BL13	615	ASM2088395v1	GCA_020883955.1	GenBank		Scaffold	172130	5128723	2021-11-03		PRJDB10568	SAMD00247247
Serratia marcescens		strain: 14VA1	615	ASM2088397v1	GCA_020883975.1	GenBank		Scaffold	178636	5091826	2021-11-03		PRJDB10568	SAMD00247248
Serratia marcescens		strain: 14VA2	615	ASM2088399v1	GCA_020883995.1	GenBank		Scaffold	332804	5290464	2021-11-03		PRJDB10568	SAMD00247249
Serratia marcescens		strain: 14VA3	615	ASM2088401v1	GCA_020884015.1	GenBank		Scaffold	185733	5229386	2021-11-03		PRJDB10568	SAMD00247250
Serratia marcescens		strain: 14VA4	615	ASM2088403v1	GCA_020884035.1	GenBank		Scaffold	171501	5429188	2021-11-03		PRJDB10568	SAMD00247251
Serratia marcescens		strain: 14VA5	615	ASM2088405v1	GCA_020884055.1	GenBank		Scaffold	210416	5066421	2021-11-03		PRJDB10568	SAMD00247252
Serratia marcescens		strain: 14VA7	615	ASM2088407v1	GCA_020884075.1	GenBank		Scaffold	172644	5222721	2021-11-03		PRJDB10568	SAMD00247253
Serratia marcescens		strain: 14VA8	615	ASM2088409v1	GCA_020884095.1	GenBank		Scaffold	248921	5271710	2021-11-03		PRJDB10568	SAMD00247254
Serratia marcescens		strain: CM1	615	ASM2088411v1	GCA_020884115.1	GenBank		Scaffold	256003	5216173	2021-11-03		PRJDB10568	SAMD00247255
Serratia marcescens		strain: CM2	615	ASM2088413v1	GCA_020884135.1	GenBank		Scaffold	274384	5045823	2021-11-03		PRJDB10568	SAMD00247256
Serratia marcescens		strain: CM3	615	ASM2088415v1	GCA_020884155.1	GenBank		Scaffold	211559	5108174	2021-11-03		PRJDB10568	SAMD00247257
Serratia marcescens		strain: CM4	615	ASM2088417v1	GCA_020884175.1	GenBank		Scaffold	201044	5116168	2021-11-03		PRJDB10568	SAMD00247258
Serratia marcescens		strain: CM5	615	ASM2088419v1	GCA_020884195.1	GenBank		Scaffold	177757	5072689	2021-11-03		PRJDB10568	SAMD00247259
Serratia marcescens		strain: CM6	615	ASM2088421v1	GCA_020884215.1	GenBank		Scaffold	193686	5057984	2021-11-03		PRJDB10568	SAMD00247260
Serratia marcescens		strain: E01	615	ASM2088423v1	GCA_020884235.1	GenBank		Scaffold	47663	5128961	2021-11-03		PRJDB10568	SAMD00247261
Serratia marcescens		strain: E02	615	ASM2088425v1	GCA_020884255.1	GenBank		Scaffold	72783	5184339	2021-11-03		PRJDB10568	SAMD00247262
Serratia marcescens		strain: E04	615	ASM2088427v1	GCA_020884275.1	GenBank		Scaffold	53625	5177593	2021-11-03		PRJDB10568	SAMD00247263
Serratia marcescens		strain: E05	615	ASM2088429v1	GCA_020884295.1	GenBank		Scaffold	80989	5417810	2021-11-03		PRJDB10568	SAMD00247264
Serratia marcescens		strain: E06	615	ASM2088431v1	GCA_020884315.1	GenBank		Scaffold	61114	5399667	2021-11-03		PRJDB10568	SAMD00247265
Serratia marcescens		strain: E08	615	ASM2088433v1	GCA_020884335.1	GenBank		Scaffold	127095	5263024	2021-11-03		PRJDB10568	SAMD00247266
Serratia marcescens		strain: 13VA2	615	ASM2088435v1	GCA_020884355.1	GenBank		Scaffold	265922	5020669	2021-11-03		PRJDB10568	SAMD00247233
Serratia marcescens		strain: 13VA1	615	ASM2088437v1	GCA_020884375.1	GenBank		Scaffold	247941	5033553	2021-11-03		PRJDB10568	SAMD00247232
Serratia marcescens		strain: 13BL1	615	ASM2088439v1	GCA_020884395.1	GenBank		Scaffold	141342	5033361	2021-11-03		PRJDB10568	SAMD00247231
Serratia marcescens		strain: 12VA4	615	ASM2088441v1	GCA_020884415.1	GenBank		Scaffold	174552	5167718	2021-11-03		PRJDB10568	SAMD00247230
Serratia marcescens		strain: 12VA3	615	ASM2088443v1	GCA_020884435.1	GenBank		Scaffold	239999	5012254	2021-11-03		PRJDB10568	SAMD00247229
Serratia marcescens		strain: 12VA2	615	ASM2088445v1	GCA_020884455.1	GenBank		Scaffold	247274	5177343	2021-11-03		PRJDB10568	SAMD00247228
Serratia marcescens		strain: 12VA1	615	ASM2088447v1	GCA_020884475.1	GenBank		Scaffold	214770	5197876	2021-11-03		PRJDB10568	SAMD00247227
Serratia marcescens		strain: 12BL7	615	ASM2088449v1	GCA_020884495.1	GenBank		Scaffold	147745	4999040	2021-11-03		PRJDB10568	SAMD00247226
Serratia marcescens		strain: 12BL6	615	ASM2088451v1	GCA_020884515.1	GenBank		Scaffold	156635	5152663	2021-11-03		PRJDB10568	SAMD00247225
Serratia marcescens		strain: 12BL5	615	ASM2088453v1	GCA_020884535.1	GenBank		Scaffold	132589	5164858	2021-11-03		PRJDB10568	SAMD00247224
Serratia marcescens		strain: 12BL4	615	ASM2088455v1	GCA_020884555.1	GenBank		Scaffold	326497	5187768	2021-11-03		PRJDB10568	SAMD00247223
Serratia marcescens		strain: 12BL3	615	ASM2088457v1	GCA_020884575.1	GenBank		Scaffold	213306	5004976	2021-11-03		PRJDB10568	SAMD00247222
Serratia marcescens		strain: 12BL2	615	ASM2088459v1	GCA_020884595.1	GenBank		Scaffold	188137	5194204	2021-11-03		PRJDB10568	SAMD00247221
Serratia marcescens		strain: 12BL1	615	ASM2088461v1	GCA_020884615.1	GenBank		Scaffold	182108	5401809	2021-11-03		PRJDB10568	SAMD00247220
Serratia marcescens		strain: 10VA5	615	ASM2088463v1	GCA_020884635.1	GenBank		Scaffold	268705	5249657	2021-11-03		PRJDB10568	SAMD00247219
Serratia marcescens		strain: 10VA4	615	ASM2088465v1	GCA_020884655.1	GenBank		Scaffold	130759	5173090	2021-11-03		PRJDB10568	SAMD00247218
Serratia marcescens		strain: 10VA3	615	ASM2088467v1	GCA_020884675.1	GenBank		Scaffold	195139	5173221	2021-11-03		PRJDB10568	SAMD00247217
Serratia marcescens		strain: 10VA1	615	ASM2088469v1	GCA_020884695.1	GenBank		Scaffold	244429	5281151	2021-11-03		PRJDB10568	SAMD00247216
Serratia marcescens		strain: E09	615	ASM2088483v1	GCA_020884835.1	GenBank		Scaffold	58501	5300730	2021-11-03		PRJDB10568	SAMD00247267
Serratia marcescens		strain: E10	615	ASM2088485v1	GCA_020884855.1	GenBank		Scaffold	152248	5515303	2021-11-03		PRJDB10568	SAMD00247268
Serratia marcescens		strain: E11	615	ASM2088487v1	GCA_020884875.1	GenBank		Scaffold	97614	5411812	2021-11-03		PRJDB10568	SAMD00247269
Serratia marcescens		strain: E12	615	ASM2088489v1	GCA_020884895.1	GenBank		Scaffold	210883	5176186	2021-11-03		PRJDB10568	SAMD00247270
Serratia marcescens		strain: E13	615	ASM2088491v1	GCA_020884915.1	GenBank		Scaffold	221879	5483633	2021-11-03		PRJDB10568	SAMD00247271
Serratia marcescens		strain: E15	615	ASM2088493v1	GCA_020884935.1	GenBank		Scaffold	194084	5371323	2021-11-03		PRJDB10568	SAMD00247272
Serratia marcescens		strain: E17	615	ASM2088495v1	GCA_020884955.1	GenBank		Scaffold	179406	5223053	2021-11-03		PRJDB10568	SAMD00247273
Serratia marcescens		strain: E18	615	ASM2088497v1	GCA_020884975.1	GenBank		Scaffold	292318	5272631	2021-11-03		PRJDB10568	SAMD00247274
Serratia marcescens		strain: E19	615	ASM2088499v1	GCA_020884995.1	GenBank		Scaffold	275090	5280134	2021-11-03		PRJDB10568	SAMD00247275
Serratia marcescens		strain: E20	615	ASM2088501v1	GCA_020885015.1	GenBank		Scaffold	113212	5211643	2021-11-03		PRJDB10568	SAMD00247276
Serratia marcescens		strain: E21	615	ASM2088503v1	GCA_020885035.1	GenBank		Scaffold	178041	5236488	2021-11-03		PRJDB10568	SAMD00247277
Serratia marcescens		strain: E22	615	ASM2088505v1	GCA_020885055.1	GenBank		Scaffold	166874	5252992	2021-11-03		PRJDB10568	SAMD00247278
Serratia marcescens		strain: E23	615	ASM2088507v1	GCA_020885075.1	GenBank		Scaffold	254758	5456044	2021-11-03		PRJDB10568	SAMD00247279
Serratia marcescens		strain: E24	615	ASM2088509v1	GCA_020885095.1	GenBank		Scaffold	284152	4989616	2021-11-03		PRJDB10568	SAMD00247280
Serratia marcescens		strain: E26	615	ASM2088511v1	GCA_020885115.1	GenBank		Scaffold	305442	5244776	2021-11-03		PRJDB10568	SAMD00247281
Serratia marcescens		strain: E29	615	ASM2088513v1	GCA_020885135.1	GenBank		Scaffold	148586	5430189	2021-11-03		PRJDB10568	SAMD00247282
Serratia marcescens		strain: E31	615	ASM2088515v1	GCA_020885155.1	GenBank		Scaffold	122963	5244800	2021-11-03		PRJDB10568	SAMD00247283
Serratia marcescens		strain: E32	615	ASM2088517v1	GCA_020885175.1	GenBank		Scaffold	304034	5103599	2021-11-03		PRJDB10568	SAMD00247284
Serratia marcescens		strain: E33	615	ASM2088519v1	GCA_020885195.1	GenBank		Scaffold	157154	5419612	2021-11-03		PRJDB10568	SAMD00247285
Serratia marcescens		strain: E34	615	ASM2088521v1	GCA_020885215.1	GenBank		Scaffold	130978	5283079	2021-11-03		PRJDB10568	SAMD00247286
Serratia marcescens		strain: E35	615	ASM2088523v1	GCA_020885235.1	GenBank		Scaffold	291795	5177368	2021-11-03		PRJDB10568	SAMD00247287
Serratia marcescens		strain: E36	615	ASM2088525v1	GCA_020885255.1	GenBank		Scaffold	174431	5677281	2021-11-03		PRJDB10568	SAMD00247288
Serratia marcescens		strain: E37	615	ASM2088527v1	GCA_020885275.1	GenBank		Scaffold	197198	5337205	2021-11-03		PRJDB10568	SAMD00247289
Serratia marcescens		strain: E38	615	ASM2088529v1	GCA_020885295.1	GenBank		Scaffold	214500	5315227	2021-11-03		PRJDB10568	SAMD00247290
Serratia marcescens		strain: E40	615	ASM2088531v1	GCA_020885315.1	GenBank		Scaffold	209828	5235940	2021-11-03		PRJDB10568	SAMD00247291
Serratia marcescens		strain: E41	615	ASM2088533v1	GCA_020885335.1	GenBank		Scaffold	192820	5273603	2021-11-03		PRJDB10568	SAMD00247292
Serratia marcescens		strain: E42	615	ASM2088535v1	GCA_020885355.1	GenBank		Scaffold	303256	5172645	2021-11-03		PRJDB10568	SAMD00247293
Serratia marcescens		strain: E43	615	ASM2088537v1	GCA_020885375.1	GenBank		Scaffold	154238	5223163	2021-11-03		PRJDB10568	SAMD00247294
Serratia marcescens		strain: E44	615	ASM2088539v1	GCA_020885395.1	GenBank		Scaffold	196846	5052830	2021-11-03		PRJDB10568	SAMD00247295
Serratia marcescens		strain: E45	615	ASM2088541v1	GCA_020885415.1	GenBank		Scaffold	137103	5084045	2021-11-03		PRJDB10568	SAMD00247296
Serratia marcescens		strain: E46	615	ASM2088543v1	GCA_020885435.1	GenBank		Scaffold	225935	5450613	2021-11-03		PRJDB10568	SAMD00247297
Serratia marcescens		strain: E48	615	ASM2088545v1	GCA_020885455.1	GenBank		Scaffold	333000	5301395	2021-11-03		PRJDB10568	SAMD00247298
Serratia marcescens		strain: E49	615	ASM2088547v1	GCA_020885475.1	GenBank		Scaffold	281953	5259854	2021-11-03		PRJDB10568	SAMD00247299
Serratia marcescens		strain: E50	615	ASM2088549v1	GCA_020885495.1	GenBank		Scaffold	146042	5026254	2021-11-03		PRJDB10568	SAMD00247300
Serratia marcescens		strain: E51	615	ASM2088553v1	GCA_020885535.1	GenBank		Scaffold	228180	4943135	2021-11-03		PRJDB10568	SAMD00247301
Serratia marcescens		strain: E52	615	ASM2088555v1	GCA_020885555.1	GenBank		Scaffold	271171	5106015	2021-11-03		PRJDB10568	SAMD00247302
Serratia marcescens		strain: E53	615	ASM2088558v1	GCA_020885585.1	GenBank		Scaffold	184305	5101902	2021-11-03		PRJDB10568	SAMD00247303
Serratia marcescens		strain: EM02	615	ASM2088561v1	GCA_020885615.1	GenBank		Scaffold	235888	5055685	2021-11-03		PRJDB10568	SAMD00247304
Serratia marcescens		strain: EM03	615	ASM2088563v1	GCA_020885635.1	GenBank		Scaffold	244994	5056494	2021-11-03		PRJDB10568	SAMD00247305
Serratia marcescens		strain: EM04	615	ASM2088567v1	GCA_020885675.1	GenBank		Scaffold	229261	5055544	2021-11-03		PRJDB10568	SAMD00247306
Serratia marcescens		strain: EM06	615	ASM2088569v1	GCA_020885695.1	GenBank		Scaffold	151841	5059493	2021-11-03		PRJDB10568	SAMD00247307
Serratia marcescens		strain: EM07	615	ASM2088573v1	GCA_020885735.1	GenBank		Scaffold	140918	5302212	2021-11-03		PRJDB10568	SAMD00247308
Serratia marcescens		strain: EM08	615	ASM2088575v1	GCA_020885755.1	GenBank		Scaffold	220036	5118136	2021-11-03		PRJDB10568	SAMD00247309
Serratia marcescens		strain: EM09	615	ASM2088578v1	GCA_020885785.1	GenBank		Scaffold	292163	5030589	2021-11-03		PRJDB10568	SAMD00247310
Serratia marcescens		strain: EM10	615	ASM2088581v1	GCA_020885815.1	GenBank		Scaffold	128563	5037572	2021-11-03		PRJDB10568	SAMD00247311
Serratia marcescens		strain: ET_C2	615	ASM2088583v1	GCA_020885835.1	GenBank		Scaffold	346957	5180112	2021-11-03		PRJDB10568	SAMD00247312
Serratia marcescens		strain: ET_F5	615	ASM2088587v1	GCA_020885875.1	GenBank		Scaffold	246161	5098232	2021-11-03		PRJDB10568	SAMD00247313
Serratia marcescens		strain: ET_H1	615	ASM2088589v1	GCA_020885895.1	GenBank		Scaffold	213100	5044836	2021-11-03		PRJDB10568	SAMD00247314
Serratia marcescens		strain: ET_H2	615	ASM2088593v1	GCA_020885935.1	GenBank		Scaffold	354757	5247410	2021-11-03		PRJDB10568	SAMD00247315
Serratia marcescens		strain: ET_H8	615	ASM2088595v1	GCA_020885955.1	GenBank		Scaffold	185740	5071648	2021-11-03		PRJDB10568	SAMD00247316
Serratia marcescens		strain: ET_H9	615	ASM2088599v1	GCA_020885995.1	GenBank		Scaffold	268695	5269487	2021-11-03		PRJDB10568	SAMD00247317
Serratia marcescens		strain: ET_P3	615	ASM2088601v1	GCA_020886015.1	GenBank		Scaffold	249644	5096828	2021-11-03		PRJDB10568	SAMD00247318
Serratia marcescens		strain: ET_P4	615	ASM2088603v1	GCA_020886035.1	GenBank		Scaffold	116961	5145241	2021-11-03		PRJDB10568	SAMD00247319
Serratia marcescens		strain: ET_P5	615	ASM2088607v1	GCA_020886075.1	GenBank		Scaffold	181168	5116478	2021-11-03		PRJDB10568	SAMD00247320
Serratia marcescens		strain: ET_T5	615	ASM2088609v1	GCA_020886095.1	GenBank		Scaffold	267949	5266965	2021-11-03		PRJDB10568	SAMD00247321
Serratia marcescens		strain: ET_W1	615	ASM2088613v1	GCA_020886135.1	GenBank		Scaffold	217870	5189587	2021-11-03		PRJDB10568	SAMD00247322
Serratia marcescens		strain: ET_W3	615	ASM2088615v1	GCA_020886155.1	GenBank		Scaffold	255737	5238147	2021-11-03		PRJDB10568	SAMD00247323
Serratia marcescens		strain: ET_W5	615	ASM2088619v1	GCA_020886195.1	GenBank		Scaffold	240023	4966779	2021-11-03		PRJDB10568	SAMD00247324
Serratia marcescens		strain: KC001	615	ASM2088621v1	GCA_020886215.1	GenBank		Scaffold	217008	5085352	2021-11-03		PRJDB10568	SAMD00247325
Serratia marcescens		strain: KC003	615	ASM2088625v1	GCA_020886255.1	GenBank		Scaffold	322126	5243961	2021-11-03		PRJDB10568	SAMD00247326
Serratia marcescens		strain: KC004	615	ASM2088627v1	GCA_020886275.1	GenBank		Scaffold	179701	5437048	2021-11-03		PRJDB10568	SAMD00247327
Serratia marcescens		strain: KC006	615	ASM2088629v1	GCA_020886295.1	GenBank		Contig	3089583	5466336	2021-11-03		PRJDB10568	SAMD00247328
Serratia marcescens		strain: KC007	615	ASM2088633v1	GCA_020886335.1	GenBank		Scaffold	247227	5168648	2021-11-03		PRJDB10568	SAMD00247329
Serratia marcescens		strain: KC030	615	ASM2088635v1	GCA_020886355.1	GenBank		Scaffold	169290	5232103	2021-11-03		PRJDB10568	SAMD00247330
Serratia marcescens		strain: KC031	615	ASM2088639v1	GCA_020886395.1	GenBank		Scaffold	299475	5138363	2021-11-03		PRJDB10568	SAMD00247331
Serratia marcescens		strain: KC032	615	ASM2088641v1	GCA_020886415.1	GenBank		Scaffold	475773	5352714	2021-11-03		PRJDB10568	SAMD00247332
Serratia marcescens		strain: KC034	615	ASM2088645v1	GCA_020886455.1	GenBank		Scaffold	213959	4981697	2021-11-03		PRJDB10568	SAMD00247333
Serratia marcescens		strain: KC038	615	ASM2088647v1	GCA_020886475.1	GenBank		Scaffold	208098	4981192	2021-11-03		PRJDB10568	SAMD00247334
Serratia marcescens		strain: KC039	615	ASM2088650v1	GCA_020886505.1	GenBank		Scaffold	145728	5242578	2021-11-03		PRJDB10568	SAMD00247335
Serratia marcescens		strain: KC041	615	ASM2088653v1	GCA_020886535.1	GenBank		Scaffold	132864	5227849	2021-11-03		PRJDB10568	SAMD00247336
Serratia marcescens		strain: KC043	615	ASM2088655v1	GCA_020886555.1	GenBank		Scaffold	249697	5463300	2021-11-03		PRJDB10568	SAMD00247337
Serratia marcescens		strain: KC045	615	ASM2088659v1	GCA_020886595.1	GenBank		Scaffold	139658	5158096	2021-11-03		PRJDB10568	SAMD00247338
Serratia marcescens		strain: KC046	615	ASM2088661v1	GCA_020886615.1	GenBank		Scaffold	152588	5234460	2021-11-03		PRJDB10568	SAMD00247339
Serratia marcescens		strain: KC047	615	ASM2088665v1	GCA_020886655.1	GenBank		Scaffold	205675	5090332	2021-11-03		PRJDB10568	SAMD00247340
Serratia marcescens		strain: KC049	615	ASM2088667v1	GCA_020886675.1	GenBank		Scaffold	154310	5166241	2021-11-03		PRJDB10568	SAMD00247341
Serratia marcescens		strain: KC050	615	ASM2088671v1	GCA_020886715.1	GenBank		Scaffold	192504	5175708	2021-11-03		PRJDB10568	SAMD00247342
Serratia marcescens		strain: KC051	615	ASM2088673v1	GCA_020886735.1	GenBank		Scaffold	199550	5213901	2021-11-03		PRJDB10568	SAMD00247343
Serratia marcescens		strain: KC056	615	ASM2088675v1	GCA_020886755.1	GenBank		Scaffold	221249	5200258	2021-11-03		PRJDB10568	SAMD00247344
Serratia marcescens		strain: KC057	615	ASM2088679v1	GCA_020886795.1	GenBank		Scaffold	160685	5296927	2021-11-03		PRJDB10568	SAMD00247345
Serratia marcescens		strain: KC058	615	ASM2088681v1	GCA_020886815.1	GenBank		Scaffold	120998	4972181	2021-11-03		PRJDB10568	SAMD00247346
Serratia marcescens		strain: KC060	615	ASM2088685v1	GCA_020886855.1	GenBank		Scaffold	179193	5188283	2021-11-03		PRJDB10568	SAMD00247347
Serratia marcescens		strain: KC062	615	ASM2088687v1	GCA_020886875.1	GenBank		Scaffold	214752	5181268	2021-11-03		PRJDB10568	SAMD00247348
Serratia marcescens		strain: SL267	615	ASM2088689v1	GCA_020886895.1	GenBank	Annotation submitted by Department of Microbiology, Juntendo University	Complete Genome	5092636	5173769	2021-10-01	4950	PRJDB11945	SAMD00389786
Serratia marcescens		strain: KC065	615	ASM2088691v1	GCA_020886915.1	GenBank		Scaffold	167804	5201837	2021-11-03		PRJDB10568	SAMD00247349
Serratia marcescens		strain: KC067	615	ASM2088693v1	GCA_020886935.1	GenBank		Scaffold	221096	5199102	2021-11-03		PRJDB10568	SAMD00247350
Serratia marcescens		strain: KC068	615	ASM2088697v1	GCA_020886975.1	GenBank		Scaffold	143307	5634081	2021-11-03		PRJDB10568	SAMD00247351
Serratia marcescens		strain: KC069	615	ASM2088699v1	GCA_020886995.1	GenBank		Scaffold	146099	5285042	2021-11-03		PRJDB10568	SAMD00247352
Serratia marcescens		strain: KC070	615	ASM2088703v1	GCA_020887035.1	GenBank		Scaffold	108868	5081498	2021-11-03		PRJDB10568	SAMD00247353
Serratia marcescens		strain: KC072	615	ASM2088705v1	GCA_020887055.1	GenBank		Scaffold	110966	5032441	2021-11-03		PRJDB10568	SAMD00247354
Serratia marcescens		strain: KC073	615	ASM2088707v1	GCA_020887075.1	GenBank		Scaffold	97167	5503780	2021-11-03		PRJDB10568	SAMD00247355
Serratia marcescens		strain: KC075	615	ASM2088711v1	GCA_020887115.1	GenBank		Scaffold	205719	5294899	2021-11-03		PRJDB10568	SAMD00247356
Serratia marcescens		strain: KC076	615	ASM2088713v1	GCA_020887135.1	GenBank		Scaffold	156664	5381028	2021-11-03		PRJDB10568	SAMD00247357
Serratia marcescens		strain: KC077	615	ASM2088717v1	GCA_020887175.1	GenBank		Scaffold	200575	5180653	2021-11-03		PRJDB10568	SAMD00247358
Serratia marcescens		strain: KC081	615	ASM2088719v1	GCA_020887195.1	GenBank		Scaffold	206127	5161049	2021-11-03		PRJDB10568	SAMD00247359
Serratia marcescens		strain: KC082	615	ASM2088723v1	GCA_020887235.1	GenBank		Scaffold	165831	4959857	2021-11-03		PRJDB10568	SAMD00247360
Serratia marcescens		strain: KC084	615	ASM2088725v1	GCA_020887255.1	GenBank		Scaffold	208602	5199072	2021-11-03		PRJDB10568	SAMD00247361
Serratia marcescens		strain: KC085	615	ASM2088729v1	GCA_020887295.1	GenBank		Scaffold	122864	5233039	2021-11-03		PRJDB10568	SAMD00247362
Serratia marcescens		strain: KC088	615	ASM2088731v1	GCA_020887315.1	GenBank		Scaffold	321153	5229566	2021-11-03		PRJDB10568	SAMD00247363
Serratia marcescens		strain: KC090	615	ASM2088733v1	GCA_020887335.1	GenBank		Scaffold	172287	5293755	2021-11-03		PRJDB10568	SAMD00247364
Serratia marcescens		strain: KC091	615	ASM2088738v1	GCA_020887385.1	GenBank		Scaffold	102032	4921681	2021-11-03		PRJDB10568	SAMD00247365
Serratia marcescens		strain: KC093	615	ASM2088740v1	GCA_020887405.1	GenBank		Scaffold	97421	5103874	2021-11-03		PRJDB10568	SAMD00247366
Serratia marcescens		strain: KC094	615	ASM2088742v1	GCA_020887425.1	GenBank		Scaffold	153183	5339706	2021-11-03		PRJDB10568	SAMD00247367
Serratia marcescens		strain: KC096	615	ASM2088744v1	GCA_020887445.1	GenBank		Scaffold	154832	5185537	2021-11-03		PRJDB10568	SAMD00247368
Serratia marcescens		strain: KC099	615	ASM2088746v1	GCA_020887465.1	GenBank		Scaffold	176143	5127997	2021-11-03		PRJDB10568	SAMD00247369
Serratia marcescens		strain: KC100	615	ASM2088748v1	GCA_020887485.1	GenBank		Scaffold	156527	5706198	2021-11-03		PRJDB10568	SAMD00247370
Serratia marcescens		strain: KC101	615	ASM2088750v1	GCA_020887505.1	GenBank		Scaffold	130839	5170216	2021-11-03		PRJDB10568	SAMD00247371
Serratia marcescens		strain: KC102	615	ASM2088752v1	GCA_020887525.1	GenBank		Scaffold	124431	5308325	2021-11-03		PRJDB10568	SAMD00247372
Serratia marcescens		strain: KC103	615	ASM2088754v1	GCA_020887545.1	GenBank		Scaffold	158189	5474475	2021-11-03		PRJDB10568	SAMD00247373
Serratia marcescens		strain: QC01	615	ASM2088756v1	GCA_020887565.1	GenBank		Scaffold	194530	4931812	2021-11-03		PRJDB10568	SAMD00247374
Serratia marcescens		strain: QC02	615	ASM2088758v1	GCA_020887585.1	GenBank		Scaffold	396624	5151673	2021-11-03		PRJDB10568	SAMD00247375
Serratia marcescens		strain: QC03	615	ASM2088760v1	GCA_020887605.1	GenBank		Scaffold	331865	5259049	2021-11-03		PRJDB10568	SAMD00247376
Serratia marcescens		strain: QC04	615	ASM2088762v1	GCA_020887625.1	GenBank		Scaffold	108506	5703024	2021-11-03		PRJDB10568	SAMD00247377
Serratia marcescens		strain: QC05	615	ASM2088764v1	GCA_020887645.1	GenBank		Scaffold	198974	5051756	2021-11-03		PRJDB10568	SAMD00247378
Serratia marcescens		strain: QC06	615	ASM2088766v1	GCA_020887665.1	GenBank		Scaffold	142557	5388159	2021-11-03		PRJDB10568	SAMD00247379
Serratia marcescens		strain: QC07	615	ASM2088768v1	GCA_020887685.1	GenBank		Scaffold	126430	5551889	2021-11-03		PRJDB10568	SAMD00247380
Serratia marcescens		strain: QC08	615	ASM2088770v1	GCA_020887705.1	GenBank		Scaffold	143067	5626840	2021-11-03		PRJDB10568	SAMD00247381
Serratia marcescens		strain: QC09	615	ASM2088772v1	GCA_020887725.1	GenBank		Scaffold	175020	5373667	2021-11-03		PRJDB10568	SAMD00247382
Serratia marcescens		strain: QC10	615	ASM2088774v1	GCA_020887745.1	GenBank		Scaffold	303119	5078079	2021-11-03		PRJDB10568	SAMD00247383
Serratia marcescens		strain: QC11	615	ASM2088776v1	GCA_020887765.1	GenBank		Scaffold	133368	5876380	2021-11-03		PRJDB10568	SAMD00247384
Serratia marcescens		strain: QC12	615	ASM2088778v1	GCA_020887785.1	GenBank		Scaffold	151730	5541812	2021-11-03		PRJDB10568	SAMD00247385
Serratia marcescens		strain: QC13	615	ASM2088780v1	GCA_020887805.1	GenBank		Scaffold	159582	5176819	2021-11-03		PRJDB10568	SAMD00247386
Serratia marcescens		strain: QC14	615	ASM2088782v1	GCA_020887825.1	GenBank		Scaffold	243288	5114473	2021-11-03		PRJDB10568	SAMD00247387
Serratia marcescens		strain: QC15	615	ASM2088784v1	GCA_020887845.1	GenBank		Scaffold	156416	5299096	2021-11-03		PRJDB10568	SAMD00247388
Serratia marcescens		strain: QC16	615	ASM2088786v1	GCA_020887865.1	GenBank		Scaffold	141575	5006429	2021-11-03		PRJDB10568	SAMD00247389
Serratia marcescens		strain: QC17	615	ASM2088788v1	GCA_020887885.1	GenBank		Scaffold	256799	5095276	2021-11-03		PRJDB10568	SAMD00247390
Serratia marcescens		strain: QC18	615	ASM2088790v1	GCA_020887905.1	GenBank		Scaffold	200401	5460075	2021-11-03		PRJDB10568	SAMD00247391
Serratia marcescens		strain: QC19	615	ASM2088792v1	GCA_020887925.1	GenBank		Scaffold	120225	5179684	2021-11-03		PRJDB10568	SAMD00247392
Serratia marcescens		strain: QC20	615	ASM2088794v1	GCA_020887945.1	GenBank		Scaffold	194983	5386113	2021-11-03		PRJDB10568	SAMD00247393
Serratia marcescens		strain: QC21	615	ASM2088796v1	GCA_020887965.1	GenBank		Scaffold	174782	5182041	2021-11-03		PRJDB10568	SAMD00247394
Serratia marcescens		strain: QC22	615	ASM2088798v1	GCA_020887985.1	GenBank		Scaffold	366314	5230264	2021-11-03		PRJDB10568	SAMD00247395
Serratia marcescens		strain: QC23	615	ASM2088800v1	GCA_020888005.1	GenBank		Scaffold	174283	5211918	2021-11-03		PRJDB10568	SAMD00247396
Serratia marcescens		strain: QE01	615	ASM2088802v1	GCA_020888025.1	GenBank		Scaffold	218247	5121027	2021-11-03		PRJDB10568	SAMD00247397
Serratia marcescens		strain: QE02	615	ASM2088804v1	GCA_020888045.1	GenBank		Scaffold	225169	5195157	2021-11-03		PRJDB10568	SAMD00247398
Serratia marcescens		strain: QE03	615	ASM2088806v1	GCA_020888065.1	GenBank		Scaffold	196140	5221758	2021-11-03		PRJDB10568	SAMD00247399
Serratia marcescens		strain: QE04	615	ASM2088808v1	GCA_020888085.1	GenBank		Scaffold	217658	4871464	2021-11-03		PRJDB10568	SAMD00247400
Serratia marcescens		strain: QE05	615	ASM2088810v1	GCA_020888105.1	GenBank		Scaffold	302019	5225254	2021-11-03		PRJDB10568	SAMD00247401
Serratia marcescens		strain: QE06	615	ASM2088812v1	GCA_020888125.1	GenBank		Scaffold	99524	5028861	2021-11-03		PRJDB10568	SAMD00247402
Serratia marcescens		strain: QE07	615	ASM2088814v1	GCA_020888145.1	GenBank		Scaffold	56138	5160720	2021-11-03		PRJDB10568	SAMD00247403
Serratia marcescens		strain: QE08	615	ASM2088816v1	GCA_020888165.1	GenBank		Scaffold	91162	5165632	2021-11-03		PRJDB10568	SAMD00247404
Serratia marcescens		strain: QE09	615	ASM2088818v1	GCA_020888185.1	GenBank		Scaffold	71890	5461366	2021-11-03		PRJDB10568	SAMD00247405
Serratia marcescens		strain: QE10	615	ASM2088820v1	GCA_020888205.1	GenBank		Scaffold	78981	5168445	2021-11-03		PRJDB10568	SAMD00247406
Serratia marcescens		strain: QE11	615	ASM2088822v1	GCA_020888225.1	GenBank		Scaffold	71038	5200710	2021-11-03		PRJDB10568	SAMD00247407
Serratia marcescens		strain: QE12	615	ASM2088824v1	GCA_020888245.1	GenBank		Scaffold	102083	5157932	2021-11-03		PRJDB10568	SAMD00247408
Serratia marcescens		strain: QE13	615	ASM2088826v1	GCA_020888265.1	GenBank		Scaffold	62289	5169890	2021-11-03		PRJDB10568	SAMD00247409
Serratia marcescens		strain: QE15	615	ASM2088828v1	GCA_020888285.1	GenBank		Scaffold	91926	4906900	2021-11-03		PRJDB10568	SAMD00247410
Serratia marcescens		strain: QE16	615	ASM2088830v1	GCA_020888305.1	GenBank		Scaffold	87767	4897514	2021-11-03		PRJDB10568	SAMD00247411
Serratia marcescens		strain: QE17	615	ASM2088832v1	GCA_020888325.1	GenBank		Scaffold	61812	4960591	2021-11-03		PRJDB10568	SAMD00247412
Serratia marcescens		strain: QE18	615	ASM2088834v1	GCA_020888345.1	GenBank		Scaffold	64413	4865058	2021-11-03		PRJDB10568	SAMD00247413
Serratia marcescens		strain: QE20	615	ASM2088836v1	GCA_020888365.1	GenBank		Scaffold	71911	4998645	2021-11-03		PRJDB10568	SAMD00247414
Serratia marcescens		strain: QE21	615	ASM2088838v1	GCA_020888385.1	GenBank		Scaffold	69599	5202480	2021-11-03		PRJDB10568	SAMD00247415
Serratia marcescens		strain: QE22	615	ASM2088840v1	GCA_020888405.1	GenBank		Scaffold	80578	5151712	2021-11-03		PRJDB10568	SAMD00247416
Serratia marcescens		strain: QE23	615	ASM2088842v1	GCA_020888425.1	GenBank		Scaffold	66717	4975196	2021-11-03		PRJDB10568	SAMD00247417
Serratia marcescens		strain: QE24	615	ASM2088844v1	GCA_020888445.1	GenBank		Scaffold	94826	5047141	2021-11-03		PRJDB10568	SAMD00247418
Serratia marcescens		strain: QE25	615	ASM2088846v1	GCA_020888465.1	GenBank		Scaffold	81344	5096031	2021-11-03		PRJDB10568	SAMD00247419
Serratia marcescens		strain: QE26	615	ASM2088848v1	GCA_020888485.1	GenBank		Scaffold	71965	5216845	2021-11-03		PRJDB10568	SAMD00247420
Serratia marcescens		strain: QE27	615	ASM2088850v1	GCA_020888505.1	GenBank		Scaffold	83311	5063726	2021-11-03		PRJDB10568	SAMD00247421
Serratia marcescens		strain: QE28	615	ASM2088852v1	GCA_020888525.1	GenBank		Scaffold	63643	5127547	2021-11-03		PRJDB10568	SAMD00247422
Serratia marcescens		strain: QE29	615	ASM2088854v1	GCA_020888545.1	GenBank		Scaffold	62382	5104725	2021-11-03		PRJDB10568	SAMD00247423
Serratia marcescens		strain: QE30	615	ASM2088856v1	GCA_020888565.1	GenBank		Scaffold	55448	5275779	2021-11-03		PRJDB10568	SAMD00247424
Serratia marcescens		strain: QE31	615	ASM2088858v1	GCA_020888585.1	GenBank		Scaffold	43034	5019115	2021-11-03		PRJDB10568	SAMD00247425
Serratia marcescens		strain: QE32	615	ASM2088860v1	GCA_020888605.1	GenBank		Scaffold	55478	5271964	2021-11-03		PRJDB10568	SAMD00247426
Serratia marcescens		strain: QE33	615	ASM2088862v1	GCA_020888625.1	GenBank		Scaffold	80606	5088372	2021-11-03		PRJDB10568	SAMD00247427
Serratia marcescens		strain: QE34	615	ASM2088864v1	GCA_020888645.1	GenBank		Scaffold	69822	5152995	2021-11-03		PRJDB10568	SAMD00247428
Serratia marcescens		strain: TE1	615	ASM2088866v1	GCA_020888665.1	GenBank		Scaffold	151100	5087703	2021-11-03		PRJDB10568	SAMD00247429
Serratia marcescens		strain: TE2	615	ASM2088868v1	GCA_020888685.1	GenBank		Scaffold	78300	5210869	2021-11-03		PRJDB10568	SAMD00247430
Serratia marcescens		strain: TE3	615	ASM2088870v1	GCA_020888705.1	GenBank		Scaffold	83313	5207487	2021-11-03		PRJDB10568	SAMD00247431
Serratia marcescens		strain: TE4	615	ASM2088872v1	GCA_020888725.1	GenBank		Scaffold	136526	5329852	2021-11-03		PRJDB10568	SAMD00247432
Serratia marcescens		strain: TE5	615	ASM2088874v1	GCA_020888745.1	GenBank		Scaffold	207525	5211538	2021-11-03		PRJDB10568	SAMD00247433
Serratia marcescens		strain: TE6	615	ASM2088876v1	GCA_020888765.1	GenBank		Scaffold	265873	5083207	2021-11-03		PRJDB10568	SAMD00247434
Serratia marcescens		strain: TE7	615	ASM2088878v1	GCA_020888785.1	GenBank		Scaffold	126928	5102647	2021-11-03		PRJDB10568	SAMD00247435
Serratia marcescens		strain: EM01	615	ASM2088880v1	GCA_020888805.1	GenBank		Scaffold	137084	5053394	2021-11-03		PRJDB10568	SAMD00247436
Serratia marcescens		strain: EM05	615	ASM2088882v1	GCA_020888825.1	GenBank		Scaffold	228990	5055980	2021-11-03		PRJDB10568	SAMD00247437
Serratia marcescens		strain: ET_W2	615	ASM2088884v1	GCA_020888845.1	GenBank		Scaffold	206910	5239257	2021-11-03		PRJDB10568	SAMD00247438
Serratia marcescens		strain: ET_W4	615	ASM2088886v1	GCA_020888865.1	GenBank		Scaffold	315170	5188831	2021-11-03		PRJDB10568	SAMD00247439
Serratia marcescens		strain: E47	615	ASM2088888v1	GCA_020888885.1	GenBank		Scaffold	236693	5026818	2021-11-03		PRJDB10568	SAMD00247440
Serratia marcescens		strain: TUM17560	615	ASM2088904v1	GCA_020889045.1	GenBank	Annotation submitted by Toho University	Contig	197360	5470021	2021-11-10	5053	PRJDB12305	SAMD00412804
Serratia marcescens		isolate: 716683-16	615	PDT001196611.1	GCA_021048025.1	GenBank	NCBI Prokaryotic Genome Annotation Pipeline (PGAP)	Contig	162267	5224013	2021-12-06	5062	PRJNA514245	SAMEA9552214
Serratia marcescens		isolate: 26057596-KSLU	615	PDT001196576.1	GCA_021048365.1	GenBank	NCBI Prokaryotic Genome Annotation Pipeline (PGAP)	Contig	84419	5305357	2021-12-06	5040	PRJNA514245	SAMEA9552213
Serratia marcescens		isolate: smaneo_63	615	PDT001196938.1	GCA_021067245.1	GenBank	NCBI Prokaryotic Genome Annotation Pipeline (PGAP)	Contig	209043	5132295	2021-12-06	4913	PRJNA514245	SAMEA8719969
Serratia marcescens		isolate: smaneo_72	615	PDT001196934.1	GCA_021068025.1	GenBank	NCBI Prokaryotic Genome Annotation Pipeline (PGAP)	Contig	90800	5192595	2021-12-06	5013	PRJNA514245	SAMEA8719965
Serratia marcescens		isolate: smaneo_75	615	PDT001196935.1	GCA_021073405.1	GenBank	NCBI Prokaryotic Genome Annotation Pipeline (PGAP)	Contig	154093	4993815	2021-12-06	4726	PRJNA514245	SAMEA8719966
Serratia marcescens		isolate: smaneo_52	615	PDT001196933.1	GCA_021073465.1	GenBank	NCBI Prokaryotic Genome Annotation Pipeline (PGAP)	Contig	40977	5035798	2021-12-06	4932	PRJNA514245	SAMEA8719964
Serratia marcescens		isolate: smaneo_62	615	PDT001196937.1	GCA_021073945.1	GenBank	NCBI Prokaryotic Genome Annotation Pipeline (PGAP)	Contig	122758	5134225	2021-12-06	4924	PRJNA514245	SAMEA8719968
Serratia marcescens		strain: 53643	615	ASM2117674v1	GCA_021176745.1	GenBank		Contig	334325	5153017	2021-12-13		PRJNA702027	SAMN17922187
Serratia marcescens		strain: 53645	615	ASM2117675v1	GCA_021176755.1	GenBank		Contig	341422	5153436	2021-12-13		PRJNA702027	SAMN17922189
Serratia marcescens		strain: 53644	615	ASM2117679v1	GCA_021176795.1	GenBank		Contig	334340	5178125	2021-12-13		PRJNA702027	SAMN17922188
Serratia marcescens		strain: 53646	615	ASM2117692v1	GCA_021176925.1	GenBank		Contig	335643	5152660	2021-12-13		PRJNA702027	SAMN17922190
Serratia marcescens		strain: SMNSF-1	615	ASM2139889v1	GCA_021398895.1	GenBank	NCBI Prokaryotic Genome Annotation Pipeline (PGAP)	Complete Genome	5144137	5144137	2022-01-10	4938	PRJNA792042	SAMN24372403
Serratia marcescens		strain: 2021GN-00358	615	PDT001221214.1	GCA_021450705.1	GenBank	NCBI Prokaryotic Genome Annotation Pipeline (PGAP)	Contig	483408	5257603	2022-01-12	5001	PRJNA288601	SAMN24849574
Serratia marcescens		strain: MIN-165	615	ASM2146048v1	GCA_021460485.1	GenBank	NCBI Prokaryotic Genome Annotation Pipeline (PGAP)	Contig	5098585	5217876	2022-01-13	4917	PRJNA769286	SAMN22108559
Serratia marcescens		strain: MIN-163	615	ASM2146050v1	GCA_021460505.1	GenBank	NCBI Prokaryotic Genome Annotation Pipeline (PGAP)	Contig	5098352	5209149	2022-01-13	4909	PRJNA769286	SAMN22108557
Serratia marcescens		strain: MIN-164	615	ASM2146054v1	GCA_021460545.1	GenBank	NCBI Prokaryotic Genome Annotation Pipeline (PGAP)	Contig	5099060	5209807	2022-01-13	4913	PRJNA769286	SAMN22108558
Serratia marcescens		strain: GBS19	615	ASM2147491v1	GCA_021474915.1	GenBank	NCBI Prokaryotic Genome Annotation Pipeline (PGAP)	Scaffold	69172	5534292	2022-01-15	5304	PRJNA784190	SAMN23480194
Serratia marcescens		strain: Sys06	615	ASM2149611v1	GCA_021496115.1	GenBank	NCBI Prokaryotic Genome Annotation Pipeline (PGAP)	Complete Genome	5432657	5432657	2022-01-18	5224	PRJNA796426	SAMN24852073
Serratia marcescens		strain: R24_1	615	ASM2153338v1	GCA_021533385.1	GenBank		Contig	28837	5054465	2022-01-20		PRJNA753940	SAMN20718307
Serratia marcescens		isolate: Whole organism, strain: microbial	615	PDT001227242.1	GCA_021538275.1	GenBank	NCBI Prokaryotic Genome Annotation Pipeline (PGAP)	Contig	98973	5355109	2022-01-20	5192	PRJNA288601	SAMN25144470
Serratia marcescens		strain: 171118	615	PDT001227815.1	GCA_021541875.1	GenBank	NCBI Prokaryotic Genome Annotation Pipeline (PGAP)	Contig	244248	5393623	2022-01-21	5145	PRJNA514245	SAMN24297166
Serratia marcescens		strain: 32365	615	PDT001227286.1	GCA_021544775.1	GenBank	NCBI Prokaryotic Genome Annotation Pipeline (PGAP)	Contig	243421	5411141	2022-01-21	5141	PRJNA514245	SAMN24296908
Serratia marcescens		strain: 2021DK-00210	615	PDT001229795.1	GCA_021578595.1	GenBank	NCBI Prokaryotic Genome Annotation Pipeline (PGAP)	Contig	66543	5452064	2022-01-25	5275	PRJNA288601	SAMN25226647
Serratia marcescens		strain: 2021DK-00202	615	PDT001229743.1	GCA_021578895.1	GenBank	NCBI Prokaryotic Genome Annotation Pipeline (PGAP)	Contig	74039	5713274	2022-01-25	5640	PRJNA288601	SAMN25226639
Serratia marcescens		strain: P8	615	ASM2173320v1	GCA_021733205.1	GenBank		Contig	438092	5615835	2022-01-31		PRJNA782231	SAMN23345164
Serratia marcescens		strain: P9	615	ASM2173321v1	GCA_021733215.1	GenBank		Contig	438206	5532104	2022-01-31		PRJNA782231	SAMN23345165
Serratia marcescens		strain: P14	615	ASM2173322v1	GCA_021733225.1	GenBank		Contig	305218	5630957	2022-01-31		PRJNA782231	SAMN23345167
Serratia marcescens		strain: P11	615	ASM2173323v1	GCA_021733235.1	GenBank		Contig	438210	5620968	2022-01-31		PRJNA782231	SAMN23345166
Serratia marcescens		strain: 2020GN-00013	615	PDT001233312.1	GCA_021752845.1	GenBank	NCBI Prokaryotic Genome Annotation Pipeline (PGAP)	Contig	414970	5391878	2022-02-01	5172	PRJNA288601	SAMN25338501
Serratia marcescens		strain: 3838-2	615	PDT001235860.1	GCA_021830105.1	GenBank	NCBI Prokaryotic Genome Annotation Pipeline (PGAP)	Contig	1456268	5878998	2022-02-01	5620	PRJNA325243	SAMN25553384
Serratia marcescens		strain: 2018EL-00055	615	ASM2186843v2	GCA_021868435.2	GenBank	NCBI Prokaryotic Genome Annotation Pipeline (PGAP)	Contig	318895	5135365	2022-02-14	4909	PRJNA288601	SAMN25558813
Serratia marcescens		isolate: 2022KU-00028	615	PDT001237582.1	GCA_021894995.1	GenBank	NCBI Prokaryotic Genome Annotation Pipeline (PGAP)	Contig	575254	5316125	2022-02-03	5093	PRJNA288601	SAMN25601419
Serratia marcescens		strain: MV-u1-SK1-O	615	ASM2195264v1	GCA_021952645.1	GenBank	NCBI Prokaryotic Genome Annotation Pipeline (PGAP)	Complete Genome	5188985	5310557	2022-02-04	5083	PRJNA774102	SAMN22551389
Serratia marcescens		strain: 103243	615	PDT001245137.1	GCA_022099735.1	GenBank	NCBI Prokaryotic Genome Annotation Pipeline (PGAP)	Contig	160869	5382825	2022-02-09	5171	PRJNA514245	SAMN24020877
Serratia marcescens		strain: 91183	615	PDT001243677.1	GCA_022102035.1	GenBank	NCBI Prokaryotic Genome Annotation Pipeline (PGAP)	Contig	244480	5438248	2022-02-09	5202	PRJNA514245	SAMN24018932
Serratia marcescens		strain: 168426	615	PDT001243349.1	GCA_022104375.1	GenBank	NCBI Prokaryotic Genome Annotation Pipeline (PGAP)	Contig	204996	5433158	2022-02-09	5172	PRJNA514245	SAMN24018918
Serratia marcescens		strain: 196967	615	PDT001245002.1	GCA_022120725.1	GenBank	NCBI Prokaryotic Genome Annotation Pipeline (PGAP)	Contig	216711	5355543	2022-02-09	5051	PRJNA514245	SAMN24020511
Serratia marcescens		strain: 243794	615	PDT001244741.1	GCA_022120845.1	GenBank	NCBI Prokaryotic Genome Annotation Pipeline (PGAP)	Contig	86735	5419953	2022-02-09	5235	PRJNA514245	SAMN24020556
Serratia marcescens		strain: 247200	615	PDT001244789.1	GCA_022141845.1	GenBank	NCBI Prokaryotic Genome Annotation Pipeline (PGAP)	Contig	194967	5202886	2022-02-10	4926	PRJNA514245	SAMN24020425
Serratia marcescens		strain: 115254	615	PDT001243559.1	GCA_022160045.1	GenBank	NCBI Prokaryotic Genome Annotation Pipeline (PGAP)	Contig	99748	5473415	2022-02-10	5255	PRJNA514245	SAMN24019502
Serratia marcescens		strain: 278515	615	PDT001243238.1	GCA_022162925.1	GenBank	NCBI Prokaryotic Genome Annotation Pipeline (PGAP)	Contig	239937	5169829	2022-02-10	4914	PRJNA514245	SAMN24019340
Serratia marcescens		strain: YL4	615	ASM2234322v1	GCA_022343225.1	GenBank	NCBI Prokaryotic Genome Annotation Pipeline (PGAP)	Complete Genome	5171477	5534707	2022-02-18	5359	PRJNA764313	SAMN21499615
Serratia marcescens		strain: YHYF1	615	ASM2234398v1	GCA_022343985.1	GenBank	NCBI Prokaryotic Genome Annotation Pipeline (PGAP)	Complete Genome	5304622	5304622	2022-02-20	5132	PRJNA806382	SAMN25876440
Serratia marcescens		strain: M158-1-1	615	ASM2240479v1	GCA_022404795.1	GenBank		Complete Genome	5005897	5005897	2022-02-28		PRJNA649404	SAMN15666260
Serratia marcescens		strain: AR_0123	615	ASM2240609v1	GCA_022406095.1	GenBank		Contig	48743	4634518	2022-02-28		PRJNA786742	SAMN23719942
Serratia marcescens		strain: AR_0091	615	ASM2240610v1	GCA_022406105.1	GenBank		Contig	191198	5273439	2022-02-28		PRJNA786742	SAMN23719943
Serratia marcescens		strain: CM2012_028	615	ASM2243950v1	GCA_022439505.1	GenBank	NCBI Prokaryotic Genome Annotation Pipeline (PGAP)	Complete Genome	5052709	5052709	2022-03-02	4826	PRJNA784350	SAMN23485796
Serratia marcescens		strain: CM2017_569	615	ASM2243952v1	GCA_022439525.1	GenBank	NCBI Prokaryotic Genome Annotation Pipeline (PGAP)	Complete Genome	5228298	5233045	2022-03-02	4973	PRJNA784350	SAMN23485809
Serratia marcescens		strain: CM2019_254	615	ASM2243956v1	GCA_022439565.1	GenBank	NCBI Prokaryotic Genome Annotation Pipeline (PGAP)	Complete Genome	5099636	5099636	2022-03-02	4821	PRJNA784350	SAMN23485811
Serratia marcescens		strain: CM2015_854	615	ASM2243958v1	GCA_022439585.1	GenBank	NCBI Prokaryotic Genome Annotation Pipeline (PGAP)	Complete Genome	5556144	6057477	2022-03-02	5875	PRJNA784350	SAMN23485804
Serratia marcescens		strain: PLR	615	ASM2245890v1	GCA_022458905.1	GenBank		Contig	503314	5222805	2022-03-03		PRJNA743185	SAMN20003763
Serratia marcescens		isolate: 2022CK-00102, strain: Serratia_marcescens_2022CK-00102	615	PDT001257967.1	GCA_022474755.1	GenBank	NCBI Prokaryotic Genome Annotation Pipeline (PGAP)	Contig	552010	5239111	2022-03-03	4995	PRJNA288601	SAMN26420016
Serratia marcescens		isolate: 2022KU-00037	615	PDT001260792.1	GCA_022490335.1	GenBank	NCBI Prokaryotic Genome Annotation Pipeline (PGAP)	Contig	553989	5237972	2022-03-07	5001	PRJNA288601	SAMN26332253
Serratia marcescens		strain: AGK0883	615	ASM2254014v1	GCA_022540145.1	GenBank		Scaffold	31830	5850084	2022-03-10		PRJNA764050	SAMN21467608
Serratia marcescens		strain: AGK0866	615	ASM2254018v1	GCA_022540185.1	GenBank		Scaffold	33719	5696462	2022-03-10		PRJNA764050	SAMN21467607
Serratia marcescens		strain: AGK0865	615	ASM2254019v1	GCA_022540195.1	GenBank		Scaffold	38256	5881811	2022-03-10		PRJNA764050	SAMN21467606
Serratia marcescens		strain: AGK0860	615	ASM2254022v1	GCA_022540225.1	GenBank		Scaffold	35455	5838116	2022-03-10		PRJNA764050	SAMN21467605
Serratia marcescens		strain: AGK0781	615	ASM2254024v1	GCA_022540245.1	GenBank		Scaffold	68299	5919613	2022-03-10		PRJNA764050	SAMN21467577
Serratia marcescens		strain: AGK0779	615	ASM2254026v1	GCA_022540265.1	GenBank		Scaffold	69728	5800325	2022-03-10		PRJNA764050	SAMN21467590
Serratia marcescens		strain: AGK0780	615	ASM2254028v1	GCA_022540285.1	GenBank		Scaffold	66196	5951879	2022-03-10		PRJNA764050	SAMN21467591
Serratia marcescens		strain: AGK0777	615	ASM2254030v1	GCA_022540305.1	GenBank		Scaffold	65614	5857122	2022-03-10		PRJNA764050	SAMN21467589
Serratia marcescens		strain: AGK0776	615	ASM2254031v1	GCA_022540315.1	GenBank		Scaffold	61989	5794962	2022-03-10		PRJNA764050	SAMN21467588
Serratia marcescens		strain: AGK0758	615	ASM2254034v1	GCA_022540345.1	GenBank		Scaffold	61929	6015434	2022-03-10		PRJNA764050	SAMN21467587
Serratia marcescens		strain: AGK0757	615	ASM2254036v1	GCA_022540365.1	GenBank		Scaffold	60639	5729377	2022-03-10		PRJNA764050	SAMN21467586
Serratia marcescens		strain: AGK0756	615	ASM2254038v1	GCA_022540385.1	GenBank		Scaffold	49420	5872024	2022-03-10		PRJNA764050	SAMN21467585
Serratia marcescens		strain: AGK0750	615	ASM2254040v1	GCA_022540405.1	GenBank		Scaffold	62134	5764053	2022-03-10		PRJNA764050	SAMN21467583
Serratia marcescens		strain: AGK0749	615	ASM2254042v1	GCA_022540425.1	GenBank		Scaffold	68299	5821103	2022-03-10		PRJNA764050	SAMN21467582
Serratia marcescens		strain: AGK0755	615	ASM2254044v1	GCA_022540445.1	GenBank		Scaffold	54523	5552266	2022-03-10		PRJNA764050	SAMN21467584
Serratia marcescens		strain: AGK0748	615	ASM2254046v1	GCA_022540465.1	GenBank		Scaffold	65179	5876249	2022-03-10		PRJNA764050	SAMN21467581
Serratia marcescens		strain: AGK0747	615	ASM2254048v1	GCA_022540485.1	GenBank		Scaffold	68412	5736575	2022-03-10		PRJNA764050	SAMN21467580
Serratia marcescens		strain: AGK0738	615	ASM2254050v1	GCA_022540505.1	GenBank		Scaffold	61678	5852109	2022-03-10		PRJNA764050	SAMN21467579
Serratia marcescens		strain: AGK0733	615	ASM2254052v1	GCA_022540525.1	GenBank		Scaffold	68111	5871806	2022-03-10		PRJNA764050	SAMN21467578
Serratia marcescens		strain: AGK0638	615	ASM2254054v1	GCA_022540545.1	GenBank		Scaffold	61748	5978580	2022-03-10		PRJNA764050	SAMN21467604
Serratia marcescens		strain: AGK0634	615	ASM2254056v1	GCA_022540565.1	GenBank		Scaffold	71239	5503476	2022-03-10		PRJNA764050	SAMN21467601
Serratia marcescens		strain: AGK0637	615	ASM2254057v1	GCA_022540575.1	GenBank		Scaffold	54346	5941951	2022-03-10		PRJNA764050	SAMN21467603
Serratia marcescens		strain: AGK0635	615	ASM2254060v1	GCA_022540605.1	GenBank		Scaffold	64377	5541812	2022-03-10		PRJNA764050	SAMN21467602
Serratia marcescens		strain: AGK0620	615	ASM2254062v1	GCA_022540625.1	GenBank		Scaffold	65623	5641983	2022-03-10		PRJNA764050	SAMN21467599
Serratia marcescens		strain: AGK0633	615	ASM2254064v1	GCA_022540645.1	GenBank		Scaffold	34739	5873917	2022-03-10		PRJNA764050	SAMN21467600
Serratia marcescens		strain: AGK0585	615	ASM2254066v1	GCA_022540665.1	GenBank		Scaffold	61163	5578141	2022-03-10		PRJNA764050	SAMN21467597
Serratia marcescens		strain: AGK0619	615	ASM2254067v1	GCA_022540675.1	GenBank		Scaffold	43310	5861013	2022-03-10		PRJNA764050	SAMN21467598
Serratia marcescens		strain: AGK0572	615	ASM2254070v1	GCA_022540705.1	GenBank		Scaffold	62641	5863909	2022-03-10		PRJNA764050	SAMN21467595
Serratia marcescens		strain: AGK0584	615	ASM2254071v1	GCA_022540715.1	GenBank		Scaffold	76382	5408185	2022-03-10		PRJNA764050	SAMN21467596
Serratia marcescens		strain: AGK0571	615	ASM2254074v1	GCA_022540745.1	GenBank		Scaffold	65606	6003361	2022-03-10		PRJNA764050	SAMN21467594
Serratia marcescens		strain: AGK0570	615	ASM2254076v1	GCA_022540765.1	GenBank		Scaffold	64061	5592576	2022-03-10		PRJNA764050	SAMN21467593
Serratia marcescens		strain: AGK0568	615	ASM2254078v1	GCA_022540785.1	GenBank		Scaffold	62030	5630533	2022-03-10		PRJNA764050	SAMN21467592
Serratia marcescens		strain: AGK0554	615	ASM2254079v1	GCA_022540795.1	GenBank		Scaffold	69903	5862383	2022-03-10		PRJNA764050	SAMN21467621
Serratia marcescens		strain: AGK0551	615	ASM2254082v1	GCA_022540825.1	GenBank		Scaffold	65608	6008219	2022-03-10		PRJNA764050	SAMN21467619
Serratia marcescens		strain: AGK0552	615	ASM2254083v1	GCA_022540835.1	GenBank		Scaffold	60845	5986944	2022-03-10		PRJNA764050	SAMN21467620
Serratia marcescens		strain: AGK0545	615	ASM2254086v1	GCA_022540865.1	GenBank		Scaffold	50783	5905143	2022-03-10		PRJNA764050	SAMN21467616
Serratia marcescens		strain: AGK0546	615	ASM2254087v1	GCA_022540875.1	GenBank		Scaffold	70109	5587744	2022-03-10		PRJNA764050	SAMN21467617
Serratia marcescens		strain: AGK0543	615	ASM2254090v1	GCA_022540905.1	GenBank		Scaffold	50994	5989689	2022-03-10		PRJNA764050	SAMN21467615
Serratia marcescens		strain: AGK0539	615	ASM2254092v1	GCA_022540925.1	GenBank		Scaffold	90351	5527262	2022-03-10		PRJNA764050	SAMN21467614
Serratia marcescens		strain: AGK0530	615	ASM2254093v1	GCA_022540935.1	GenBank		Scaffold	86458	5749158	2022-03-10		PRJNA764050	SAMN21467613
Serratia marcescens		strain: AGK0527	615	ASM2254096v1	GCA_022540965.1	GenBank		Scaffold	98002	5879255	2022-03-10		PRJNA764050	SAMN21467612
Serratia marcescens		strain: AGK0524	615	ASM2254098v1	GCA_022540985.1	GenBank		Scaffold	43317	5736078	2022-03-10		PRJNA764050	SAMN21467611
Serratia marcescens		strain: AGK0504	615	ASM2254100v1	GCA_022541005.1	GenBank		Scaffold	68453	5794564	2022-03-10		PRJNA764050	SAMN21467609
Serratia marcescens		strain: AGK0549	615	ASM2254121v1	GCA_022541215.1	GenBank		Scaffold	81426	5943562	2022-03-10		PRJNA764050	SAMN21467618
Serratia marcescens		strain: AGK0509	615	ASM2254123v1	GCA_022541235.1	GenBank		Scaffold	91231	5427409	2022-03-10		PRJNA764050	SAMN21467610
Serratia marcescens		isolate: 2022KU-00044	615	PDT001264548.1	GCA_022588055.1	GenBank	NCBI Prokaryotic Genome Annotation Pipeline (PGAP)	Contig	66090	5371981	2022-03-16	5225	PRJNA288601	SAMN26564830
Serratia marcescens		isolate: 2022KU-00046	615	PDT001264546.1	GCA_022588075.1	GenBank	NCBI Prokaryotic Genome Annotation Pipeline (PGAP)	Contig	114152	5371331	2022-03-16	5197	PRJNA288601	SAMN26564832
Serratia marcescens		isolate: 2022KU-00045	615	PDT001264547.1	GCA_022589535.1	GenBank	NCBI Prokaryotic Genome Annotation Pipeline (PGAP)	Contig	314299	5331742	2022-03-16	5116	PRJNA288601	SAMN26564831
Serratia marcescens		isolate: 2022KU-00043	615	PDT001264549.1	GCA_022590015.1	GenBank	NCBI Prokaryotic Genome Annotation Pipeline (PGAP)	Contig	109771	5379640	2022-03-16	5203	PRJNA288601	SAMN26564829
Serratia marcescens		isolate: 2022KU-00047	615	PDT001264545.1	GCA_022590035.1	GenBank	NCBI Prokaryotic Genome Annotation Pipeline (PGAP)	Contig	100200	5371523	2022-03-16	5200	PRJNA288601	SAMN26564833
Serratia marcescens		strain: 2021GN-00353	615	PDT001264617.1	GCA_022594175.1	GenBank	NCBI Prokaryotic Genome Annotation Pipeline (PGAP)	Contig	1083036	5134956	2022-03-16	4876	PRJNA288601	SAMN26549642
Serratia marcescens		strain: PIC3611	615	ASM2260299v1	GCA_022602995.1	GenBank	NCBI Prokaryotic Genome Annotation Pipeline (PGAP)	Scaffold	359883	5531323	2022-03-16	5429	PRJNA802829	SAMN25599328
Serratia marcescens		strain: RH10	615	ASM2282786v1	GCA_022827865.1	GenBank	Annotation submitted by SkyNet consortium	Complete Genome	5136041	5136041	2022-04-06	4907	PRJNA741880	SAMN19911184
Serratia marcescens		strain: ESE2014	615	ASM2287058v1	GCA_022870585.1	GenBank	NCBI Prokaryotic Genome Annotation Pipeline (PGAP)	Complete Genome	5009741	5009741	2022-04-11	4788	PRJNA642020	SAMN15375773
Serratia marcescens		strain: 2022DK-00003	615	PDT001280826.1	GCA_022877585.1	GenBank	NCBI Prokaryotic Genome Annotation Pipeline (PGAP)	Contig	58255	5526121	2022-04-11	5406	PRJNA288601	SAMN27480185
Serratia marcescens		strain: 2022DK-00046	615	PDT001280811.1	GCA_022877865.1	GenBank	NCBI Prokaryotic Genome Annotation Pipeline (PGAP)	Contig	90712	5547556	2022-04-11	5433	PRJNA288601	SAMN27480216
Serratia marcescens		isolate: whole organism	615	PDT001287045.1	GCA_022990345.1	GenBank	NCBI Prokaryotic Genome Annotation Pipeline (PGAP)	Contig	81722	5583274	2022-04-14	5489	PRJNA288601	SAMN27568455
Serratia marcescens		isolate: F64220114, strain: Serratia_marcescens_F64220114	615	PDT001288929.1	GCA_023033945.1	GenBank	NCBI Prokaryotic Genome Annotation Pipeline (PGAP)	Contig	90025	5840455	2022-04-18	5789	PRJNA514245	SAMN26796382
Serratia marcescens		isolate: F77220114, strain: Serratia_marcescens_F77220114	615	PDT001288915.1	GCA_023034035.1	GenBank	NCBI Prokaryotic Genome Annotation Pipeline (PGAP)	Contig	90025	5675626	2022-04-18	5631	PRJNA514245	SAMN26796395
Serratia marcescens		isolate: F60211109, strain: Serratia_marcescens_F60211109	615	PDT001288810.1	GCA_023034615.1	GenBank	NCBI Prokaryotic Genome Annotation Pipeline (PGAP)	Contig	90135	5611482	2022-04-18	5553	PRJNA514245	SAMN26796323
Serratia marcescens		isolate: F61211109, strain: Serratia_marcescens_F61211109	615	PDT001288809.1	GCA_023034635.1	GenBank	NCBI Prokaryotic Genome Annotation Pipeline (PGAP)	Contig	87911	5776200	2022-04-18	5753	PRJNA514245	SAMN26796324
Serratia marcescens		isolate: F48211112, strain: Serratia_marcescens_F48211112	615	PDT001288787.1	GCA_023035075.1	GenBank	NCBI Prokaryotic Genome Annotation Pipeline (PGAP)	Contig	76552	5553739	2022-04-18	5481	PRJNA514245	SAMN26796345
Serratia marcescens		isolate: F47211115, strain: Serratia_marcescens_F47211115	615	PDT001288690.1	GCA_023035435.1	GenBank	NCBI Prokaryotic Genome Annotation Pipeline (PGAP)	Contig	90306	5747640	2022-04-18	5687	PRJNA514245	SAMN26796353
Serratia marcescens		isolate: E662	615	PDT001288186.1	GCA_023042735.1	GenBank	NCBI Prokaryotic Genome Annotation Pipeline (PGAP)	Contig	64072	5270833	2022-04-18	5070	PRJNA514245	SAMN20967246
Serratia marcescens		strain: CCBH27106	615	ASM2306003v1	GCA_023060035.1	GenBank	NCBI Prokaryotic Genome Annotation Pipeline (PGAP)	Contig	522806	5210315	2022-04-19	4917	PRJNA677881	SAMN27549412
Serratia marcescens		strain: CCBH27160	615	ASM2306045v1	GCA_023060455.1	GenBank	NCBI Prokaryotic Genome Annotation Pipeline (PGAP)	Contig	221317	5343082	2022-04-19	5087	PRJNA677881	SAMN27549413
Serratia marcescens		strain: CCBH26791	615	ASM2306059v1	GCA_023060595.1	GenBank	NCBI Prokaryotic Genome Annotation Pipeline (PGAP)	Contig	473073	5050407	2022-04-19	4799	PRJNA677881	SAMN27549407
Serratia marcescens		strain: p_dmsm701b_NDM1	615	ASM2306634v1	GCA_023066345.1	GenBank		Complete Genome	100225	100225	2022-04-20		PRJNA714521	SAMN26445365
Serratia marcescens		isolate: Whole organism, strain: microbial	615	PDT001291256.1	GCA_023071395.1	GenBank	NCBI Prokaryotic Genome Annotation Pipeline (PGAP)	Contig	1506290	5555130	2022-04-20	5384	PRJNA288601	SAMN27568361
Serratia marcescens		isolate: M912100	615	PDT001317195.1	GCA_023581785.1	GenBank	NCBI Prokaryotic Genome Annotation Pipeline (PGAP)	Contig	80160	5180380	2022-05-30	4967	PRJNA514245	SAMN28744331
Serratia marcescens		isolate: M910684	615	PDT001317473.1	GCA_023584045.1	GenBank	NCBI Prokaryotic Genome Annotation Pipeline (PGAP)	Contig	50307	4984084	2022-05-30	4800	PRJNA514245	SAMN28744183
Serratia marcescens		strain: SSA1	615	ASM2364374v1	GCA_023643745.1	GenBank		Contig	218827	5051852	2022-06-02		PRJNA782969	SAMN23408247
Serratia marcescens		isolate: M85553	615	PDT001323637.1	GCA_023687265.1	GenBank	NCBI Prokaryotic Genome Annotation Pipeline (PGAP)	Contig	73586	5133569	2022-06-08	4914	PRJNA514245	SAMN28669197
Serratia marcescens		strain: NSA15	615	ASM2370306v1	GCA_023703065.1	GenBank	NCBI Prokaryotic Genome Annotation Pipeline (PGAP)	Contig	164348	4959744	2022-06-12	4731	PRJNA754119	SAMN20742698
Serratia marcescens		strain: K17	615	ASM2392094v1	GCA_023920945.1	GenBank	NCBI Prokaryotic Genome Annotation Pipeline (PGAP)	Complete Genome	5476455	5476455	2022-06-27	5500	PRJNA849337	SAMN29048675
Serratia marcescens		isolate: M05289	615	PDT001324184.1	GCA_024111455.1	GenBank	NCBI Prokaryotic Genome Annotation Pipeline (PGAP)	Contig	119715	5343004	2022-07-01	5134	PRJNA514245	SAMN28668510
Serratia marcescens		strain: SASK1000	615	ASM2426666v1	GCA_024266665.1	GenBank	NCBI Prokaryotic Genome Annotation Pipeline (PGAP)	Complete Genome	5199519	5199519	2022-07-14	4993	PRJNA856164	SAMN29532084
Serratia marcescens		strain: MB10493	615	ASM2475463v1	GCA_024754635.1	GenBank	NCBI Prokaryotic Genome Annotation Pipeline (PGAP)	Contig	552271	5054058	2022-08-28	4780	PRJNA836696	SAMN28174103
Serratia marcescens		strain: SM34	615	ASM2479402v1	GCA_024794025.1	GenBank	NCBI Prokaryotic Genome Annotation Pipeline (PGAP)	Contig	1247722	5228446	2022-08-30	4978	PRJNA872970	SAMN30473841
Serratia marcescens		strain: CCBH26674	615	ASM2523484v1	GCA_025234845.1	GenBank	NCBI Prokaryotic Genome Annotation Pipeline (PGAP)	Contig	202806	5208806	2022-09-16	4927	PRJNA677881	SAMN27549394
Serratia marcescens		strain: HQSm1	615	ASM2533640v1	GCA_025336405.1	GenBank		Contig	5023039	5068058	2022-09-20		PRJNA877283	SAMN30696124
Serratia marcescens		strain: CHASM	615	ASM2533643v1	GCA_025336435.1	GenBank		Contig	381581	5232430	2022-09-20		PRJNA877283	SAMN30696123
Serratia marcescens		strain: SMBC31	615	ASM2591369v1	GCA_025913695.1	GenBank	NCBI Prokaryotic Genome Annotation Pipeline (PGAP)	Complete Genome	5232281	5374300	2022-10-31	5198	PRJNA890606	SAMN31283467
Serratia marcescens		strain: SMBC50	615	ASM2591371v1	GCA_025913715.1	GenBank	NCBI Prokaryotic Genome Annotation Pipeline (PGAP)	Complete Genome	5421483	5529290	2022-10-31	5314	PRJNA890606	SAMN31283566
Serratia marcescens		strain: SARVS06	615	ASM2596020v1	GCA_025960205.1	GenBank	NCBI Prokaryotic Genome Annotation Pipeline (PGAP)	Complete Genome	5199519	5238457	2022-11-02	5068	PRJNA893535	SAMN31424710
Serratia marcescens		strain: M2387	615	PDT001473581.1	GCA_025967125.1	GenBank	NCBI Prokaryotic Genome Annotation Pipeline (PGAP)	Contig	1090011	5875229	2022-11-02	5681	PRJNA514245	SAMEA110422916
Serratia marcescens		strain: M2224	615	PDT001473570.1	GCA_025967185.1	GenBank	NCBI Prokaryotic Genome Annotation Pipeline (PGAP)	Contig	588891	5821268	2022-11-02	5508	PRJNA514245	SAMEA110422905
Serratia marcescens		strain: M2226	615	PDT001473572.1	GCA_025967205.1	GenBank	NCBI Prokaryotic Genome Annotation Pipeline (PGAP)	Contig	426625	6016668	2022-11-02	5696	PRJNA514245	SAMEA110422907
Serratia marcescens		strain: M2219	615	PDT001473567.1	GCA_025967225.1	GenBank	NCBI Prokaryotic Genome Annotation Pipeline (PGAP)	Contig	1058766	5412396	2022-11-02	5177	PRJNA514245	SAMEA110422902
Serratia marcescens		strain: M2385	615	PDT001473579.1	GCA_025967265.1	GenBank	NCBI Prokaryotic Genome Annotation Pipeline (PGAP)	Contig	502885	6030850	2022-11-02	5751	PRJNA514245	SAMEA110422914
Serratia marcescens		strain: M2389	615	PDT001473583.1	GCA_025968325.1	GenBank	NCBI Prokaryotic Genome Annotation Pipeline (PGAP)	Contig	654458	5979679	2022-11-02	5732	PRJNA514245	SAMEA110422918
Serratia marcescens		strain: M2214	615	PDT001473562.1	GCA_025968365.1	GenBank	NCBI Prokaryotic Genome Annotation Pipeline (PGAP)	Contig	502885	5529973	2022-11-02	5255	PRJNA514245	SAMEA110422895
Serratia marcescens		strain: M2225	615	PDT001473571.1	GCA_025968385.1	GenBank	NCBI Prokaryotic Genome Annotation Pipeline (PGAP)	Contig	479012	5877621	2022-11-02	5568	PRJNA514245	SAMEA110422906
Serratia marcescens		strain: TUM2341	615	ASM2600877v1	GCA_026008775.1	GenBank		Contig	116933	5052743	2022-07-20		PRJDB13833	SAMD00510756
Serratia marcescens SMB2099		strain: SMB2099	1401254	Sm_SMB2099	GCA_900029885.1	GenBank	Annotation submitted by JLU	Complete Genome	5123091	5123091	2017-01-05	4824	PRJEB4597	SAMEA3865280
Serratia marcescens		isolate: SM1890	615	SM1890	GCA_900108825.1	GenBank		Contig	94867	5865102	2016-11-04		PRJEB16676	SAMEA4524858
Serratia marcescens		isolate: SM1978	615	SM1978	GCA_900108835.1	GenBank		Contig	41390	5846245	2016-11-04		PRJEB16676	SAMEA4524859
Serratia marcescens		strain: NCTC13920	615	59318_A01	GCA_900456855.1	GenBank	Annotation submitted by SC	Contig	105144	4155236	2018-06-29	3893	PRJEB6403	SAMEA104318218
Serratia marcescens		strain: NCTC13382	615	56433_D01	GCA_900456915.1	GenBank	Annotation submitted by SC	Contig	3655079	5421161	2018-08-01	5208	PRJEB6403	SAMEA104200684
Serratia marcescens		isolate: NIG-Sm-8-18	615	NIG-Sm-8-18	GCA_900518895.1	GenBank		Contig	338663	5465999	2018-10-12		PRJEB28144	SAMEA4823340
Serratia marcescens		isolate: NIG-Sm-2-17	615	NIG-Sm-2-17	GCA_900518925.1	GenBank		Contig	500475	5109289	2018-10-12		PRJEB28144	SAMEA4823335
Serratia marcescens		isolate: NIG-Sm-3-18	615	NIG-Sm-3-18	GCA_900518945.1	GenBank		Contig	500473	5150961	2018-10-12		PRJEB28144	SAMEA4823336
Serratia marcescens		isolate: NIG-Sm-6-18	615	NIG-Sm-6-18	GCA_900518955.1	GenBank		Contig	426787	5247363	2018-10-12		PRJEB28144	SAMEA4823339
Serratia marcescens		isolate: NIG-Sm-1-17	615	NIG-Sm-1-17	GCA_900518975.1	GenBank		Contig	313770	5118128	2018-10-12		PRJEB28144	SAMEA4823334
Serratia marcescens		strain: 4928STDY7387874	615	26009_2#8	GCA_902165925.1	GenBank		Contig	535872	5202956	2019-07-11		PRJEB22252	SAMEA4623298
Serratia marcescens		strain: 4928STDY7387938	615	26009_2#35	GCA_902166755.1	GenBank		Chromosome	108053	5046965	2019-07-09		PRJEB22252	SAMEA4623347
Serratia marcescens		isolate: MGYG-HGUT-02350	615	UHGG_MGYG-HGUT-02350	GCA_902386095.1	GenBank		Contig	86897	5255807	2019-08-16		PRJEB33885	SAMEA5851854
Serratia marcescens		isolate: MGYG-HGUT-02518	615	UHGG_MGYG-HGUT-02518	GCA_902387935.1	GenBank		Scaffold	434703	5076885	2019-08-16		PRJEB33885	SAMEA5852023
Serratia marcescens		isolate: SFB6	615	SFB6	GCA_902754045.1	GenBank	Annotation submitted by UNIVERSITY OF SHEFFIELD	Contig	143660	5339387	2020-04-02	5022	PRJEB36448	SAMEA6506340
Serratia marcescens		isolate: BB1482	615	assembly_BB1482	GCA_903684515.1	GenBank	Annotation submitted by UNIVERSIDAD COMPLUTENSE DE MADRID	Contig	558643	4994751	2022-02-17	4663	PRJEB38442	SAMEA6863352
Serratia marcescens		isolate: BB1485	615	assembly_BB1485	GCA_903684525.1	GenBank	Annotation submitted by UNIVERSIDAD COMPLUTENSE DE MADRID	Contig	409474	5005695	2022-02-17	4668	PRJEB38442	SAMEA6863355
Serratia marcescens		isolate: MSB1_9C-sc-2280320	615	MSB1_9C	GCA_904866365.1	GenBank		Complete Genome	5541541	5875257	2020-11-01		PRJNA646837	SAMEA3357389
Serratia marcescens		isolate: 0	615	AI2618v1	GCA_905232415.1	GenBank	Annotation submitted by CNAG-CRG	Contig	5429141	5541911	2021-11-17	5204	PRJEB42440	SAMEA7962736
Serratia marcescens		isolate: 0	615	AI2616v1	GCA_905232425.1	GenBank	Annotation submitted by CNAG-CRG	Contig	5186317	5262538	2021-11-17	4759	PRJEB42440	SAMEA7962734
Serratia marcescens		isolate: 0	615	AI2617v1	GCA_905232465.1	GenBank	Annotation submitted by CNAG-CRG	Contig	5480730	5774474	2021-11-17	5494	PRJEB42440	SAMEA7962735
Serratia marcescens		isolate: 0	615	AI2795v1	GCA_905233025.1	GenBank	Annotation submitted by CNAG-CRG	Contig	5154103	5243428	2021-11-17	4767	PRJEB42440	SAMEA7962811
Serratia marcescens		isolate: 0	615	AI2857v1	GCA_905330265.1	GenBank	Annotation submitted by CNAG-CRG	Contig	5034972	5098561	2021-11-17	4625	PRJEB42440	SAMEA8065715
Serratia marcescens		isolate: 0	615	AI2857v1_cpp	GCA_905330265.2	GenBank	Annotation submitted by CNAG-CRG	Complete Genome	5034972	5098561	2022-05-24	4625	PRJEB42440	SAMEA8065715
Serratia marcescens		isolate: 0	615	AI2872v1	GCA_905330385.1	GenBank	Annotation submitted by CNAG-CRG	Contig	5187671	5251241	2021-11-17	4789	PRJEB42440	SAMEA8065730
Serratia marcescens		isolate: 0	615	AI2872v1_cpp	GCA_905330385.2	GenBank	Annotation submitted by CNAG-CRG	Complete Genome	5187671	5251241	2022-05-24	4789	PRJEB42440	SAMEA8065730
Serratia marcescens		isolate: 0	615	AI2884v1	GCA_905330515.1	GenBank	Annotation submitted by CNAG-CRG	Contig	5186895	5250465	2021-11-18	4787	PRJEB42440	SAMEA8065742
Serratia marcescens		isolate: 0	615	AI2884v1_cpp	GCA_905330515.2	GenBank	Annotation submitted by CNAG-CRG	Complete Genome	5186895	5250465	2022-05-24	4787	PRJEB42440	SAMEA8065742
Serratia marcescens		isolate: 0	615	AI2887v1_cpp	GCA_905330555.2	GenBank	Annotation submitted by CNAG-CRG	Complete Genome	5186011	5256341	2022-05-24	4850	PRJEB42440	SAMEA8065745
Serratia marcescens		isolate: sFVuSLphPa_bin.10.MAG	615	sFVuSLphPa_bin.10.MAG	GCA_946223185.1	GenBank		Contig	254649	5177855	2022-09-12		PRJEB47281	SAMEA110089190
Serratia marcescens		isolate: 7d915764-a76c-11e8-a962-3c4a9275d6c8	615	26968_7#235	GCA_946225835.1	GenBank	Annotation submitted by Wellcome Sanger Institute	Scaffold	818164	5031153	2022-09-12	4732	PRJEB24638	SAMEA4857396
Serratia marcescens		isolate: 7c8cfd8c-a76c-11e8-a962-3c4a9275d6c8	615	26968_7#218	GCA_946226085.1	GenBank	Annotation submitted by Wellcome Sanger Institute	Scaffold	640127	5294988	2022-09-24	5008	PRJEB24638	SAMEA4857379
Serratia marcescens		isolate: 7bcf1330-a76c-11e8-a962-3c4a9275d6c8	615	26968_7#203	GCA_946226185.1	GenBank	Annotation submitted by Wellcome Sanger Institute	Contig	423565	5401518	2022-09-15	5039	PRJEB24638	SAMEA4857364
Serratia marcescens		isolate: 7ecb43e2-a76c-11e8-a962-3c4a9275d6c8	615	26968_7#253	GCA_946226215.1	GenBank	Annotation submitted by Wellcome Sanger Institute	Contig	547211	5088529	2022-09-12	4802	PRJEB24638	SAMEA4857415
Serratia marcescens		isolate: 6909be80-a76c-11e8-a962-3c4a9275d6c8	615	26968_7#3	GCA_946226355.1	GenBank	Annotation submitted by Wellcome Sanger Institute	Contig	822729	5068467	2022-09-12	4721	PRJEB24638	SAMEA4857149
Serratia marcescens		isolate: 7e16ba6c-a76c-11e8-a962-3c4a9275d6c8	615	26968_7#242	GCA_946226375.1	GenBank	Annotation submitted by Wellcome Sanger Institute	Scaffold	357993	5253957	2022-09-12	4955	PRJEB24638	SAMEA4857403
Serratia marcescens		isolate: 6c61ae76-a76c-11e8-a962-3c4a9275d6c8	615	26968_7#45	GCA_946226515.1	GenBank	Annotation submitted by Wellcome Sanger Institute	Contig	2850378	5071573	2022-09-12	4722	PRJEB24638	SAMEA4857198
Serratia marcescens		isolate: 755547ea-a76c-11e8-a962-3c4a9275d6c8	615	26968_7#141	GCA_946226565.1	GenBank	Annotation submitted by Wellcome Sanger Institute	Scaffold	1559932	5082639	2022-09-12	4766	PRJEB24638	SAMEA4857301
Serratia marcescens		isolate: 7b7e47fc-a76c-11e8-a962-3c4a9275d6c8	615	26968_7#194	GCA_946226655.1	GenBank	Annotation submitted by Wellcome Sanger Institute	Contig	2799118	5008497	2022-09-12	4699	PRJEB24638	SAMEA4857355
Serratia marcescens		isolate: 7ab3679e-a76c-11e8-a962-3c4a9275d6c8	615	26968_7#180	GCA_946226755.1	GenBank	Annotation submitted by Wellcome Sanger Institute	Scaffold	375537	5378365	2022-09-12	5075	PRJEB24638	SAMEA4857342
Serratia marcescens		isolate: 7b277594-a76c-11e8-a962-3c4a9275d6c8	615	26968_7#187	GCA_946226805.1	GenBank	Annotation submitted by Wellcome Sanger Institute	Contig	2798820	5011187	2022-09-12	4704	PRJEB24638	SAMEA4857350
Serratia marcescens		isolate: 7e255f22-a76c-11e8-a962-3c4a9275d6c8	615	26968_7#243	GCA_946226815.1	GenBank	Annotation submitted by Wellcome Sanger Institute	Contig	400059	5411426	2022-09-12	5050	PRJEB24638	SAMEA4857404
Serratia marcescens		isolate: 7d1c0d56-a76c-11e8-a962-3c4a9275d6c8	615	26968_7#227	GCA_946226835.1	GenBank	Annotation submitted by Wellcome Sanger Institute	Contig	3185798	5151266	2022-09-12	4781	PRJEB24638	SAMEA4857388
Serratia marcescens		isolate: 7f71f8cc-a76c-11e8-a962-3c4a9275d6c8	615	26968_7#264	GCA_946226955.1	GenBank	Annotation submitted by Wellcome Sanger Institute	Contig	704010	5290234	2022-09-15	5004	PRJEB24638	SAMEA4857428
Serratia marcescens		isolate: 7f045a38-a76c-11e8-a962-3c4a9275d6c8	615	26968_7#257	GCA_946228025.1	GenBank	Annotation submitted by Wellcome Sanger Institute	Scaffold	330188	5253917	2022-09-15	4916	PRJEB24638	SAMEA4857420
Serratia marcescens		isolate: 7b862404-a76c-11e8-a962-3c4a9275d6c8	615	26968_7#195	GCA_946228095.1	GenBank	Annotation submitted by Wellcome Sanger Institute	Scaffold	547747	5100901	2022-09-12	4815	PRJEB24638	SAMEA4857356
Serratia marcescens		isolate: 7dc72baa-a76c-11e8-a962-3c4a9275d6c8	615	26968_7#237	GCA_946228535.1	GenBank	Annotation submitted by Wellcome Sanger Institute	Scaffold	571342	5010428	2022-09-12	4719	PRJEB24638	SAMEA4857398
Serratia marcescens		isolate: 7adb3224-a76c-11e8-a962-3c4a9275d6c8	615	26968_7#183	GCA_946228585.1	GenBank	Annotation submitted by Wellcome Sanger Institute	Scaffold	1365321	4933314	2022-09-12	4628	PRJEB24638	SAMEA4857345
Serratia marcescens		isolate: 6ae0206e-a76c-11e8-a962-3c4a9275d6c8	615	26968_7#22	GCA_946229025.1	GenBank	Annotation submitted by Wellcome Sanger Institute	Scaffold	590432	5288593	2022-09-12	4951	PRJEB24638	SAMEA4857172
Serratia marcescens		isolate: 745b7274-a76c-11e8-a962-3c4a9275d6c8	615	26968_7#126	GCA_946229145.1	GenBank	Annotation submitted by Wellcome Sanger Institute	Scaffold	1358896	4930949	2022-09-12	4627	PRJEB24638	SAMEA4857285
Serratia marcescens		isolate: 7c216ac2-a76c-11e8-a962-3c4a9275d6c8	615	26968_7#210	GCA_946229155.1	GenBank	Annotation submitted by Wellcome Sanger Institute	Scaffold	3186633	5149742	2022-09-12	4777	PRJEB24638	SAMEA4857371
Serratia marcescens		isolate: 7b965fc2-a76c-11e8-a962-3c4a9275d6c8	615	26968_7#197	GCA_946229205.1	GenBank	Annotation submitted by Wellcome Sanger Institute	Scaffold	2850225	5070929	2022-09-12	4718	PRJEB24638	SAMEA4857358
Serratia marcescens		strain: SJC1053	615	SJC1053	GCA_946401735.1	GenBank	Annotation submitted by Wellcome Sanger Institute	Contig	550808	5044625	2022-09-12	4665	PRJEB51113	SAMEA13201020
Serratia marcescens		strain: SJC1041	615	SJC1041	GCA_946402205.1	GenBank	Annotation submitted by Wellcome Sanger Institute	Contig	332762	5227871	2022-09-12	4854	PRJEB51113	SAMEA13201008
Serratia marcescens		strain: SJC1057	615	SJC1057	GCA_946403425.1	GenBank	Annotation submitted by Wellcome Sanger Institute	Contig	425747	5318702	2022-09-12	4932	PRJEB51113	SAMEA13201024
Serratia marcescens		strain: SJC1066	615	SJC1066	GCA_946405085.1	GenBank	Annotation submitted by Wellcome Sanger Institute	Contig	443639	4927812	2022-09-12	4628	PRJEB51113	SAMEA13201034
Serratia marcescens		strain: SJC1067	615	SJC1067	GCA_946405465.1	GenBank	Annotation submitted by Wellcome Sanger Institute	Contig	392591	5082102	2022-09-12	4714	PRJEB51113	SAMEA13201035
Serratia marcescens		strain: SJC1047	615	SJC1047	GCA_946405535.1	GenBank	Annotation submitted by Wellcome Sanger Institute	Contig	261347	5226331	2022-09-12	4865	PRJEB51113	SAMEA13201018
Serratia marcescens		strain: SJC1069	615	SJC1069	GCA_946406005.1	GenBank	Annotation submitted by Wellcome Sanger Institute	Contig	322070	5276291	2022-09-12	4932	PRJEB51113	SAMEA13201038
Serratia marcescens		strain: SJC1059	615	SJC1059	GCA_946406235.1	GenBank	Annotation submitted by Wellcome Sanger Institute	Contig	369861	5316875	2022-09-12	4927	PRJEB51113	SAMEA13201027
Serratia marcescens		strain: SJC1036	615	SJC1036	GCA_946406795.1	GenBank	Annotation submitted by Wellcome Sanger Institute	Contig	413046	4910469	2022-09-12	4591	PRJEB51113	SAMEA13201009
Serratia marcescens		strain: SJC1015	615	SJC1015	GCA_946406965.1	GenBank	Annotation submitted by Wellcome Sanger Institute	Contig	383515	5167258	2022-09-12	4840	PRJEB51113	SAMEA13201003
Serratia marcescens		strain: SJC1014	615	SJC1014	GCA_946407205.1	GenBank	Annotation submitted by Wellcome Sanger Institute	Contig	556051	4954607	2022-09-12	4640	PRJEB51113	SAMEA13201002
Serratia marcescens		strain: SJC1056	615	SJC1056	GCA_946407985.1	GenBank	Annotation submitted by Wellcome Sanger Institute	Contig	419322	5193535	2022-09-12	4851	PRJEB51113	SAMEA13201025
Serratia marcescens		strain: SJC1068	615	SJC1068	GCA_946409115.1	GenBank	Annotation submitted by Wellcome Sanger Institute	Contig	581948	5282583	2022-09-12	4957	PRJEB51113	SAMEA13201037
Serratia marcescens		strain: SJC1039	615	SJC1039	GCA_946409225.1	GenBank	Annotation submitted by Wellcome Sanger Institute	Complete Genome	5048080	5048080	2022-08-27	4654	PRJEB51113	SAMEA13201007
Serratia marcescens		strain: SJC1019	615	SJC1019	GCA_946409445.1	GenBank	Annotation submitted by Wellcome Sanger Institute	Contig	380555	5143759	2022-09-12	4778	PRJEB51113	SAMEA13201004
Serratia marcescens		strain: SJC1060	615	SJC1060	GCA_946409525.1	GenBank	Annotation submitted by Wellcome Sanger Institute	Contig	577386	5096199	2022-09-12	4743	PRJEB51113	SAMEA13201031
Serratia marcescens		strain: SJC1010	615	SJC1010	GCA_946410155.1	GenBank	Annotation submitted by Wellcome Sanger Institute	Contig	543892	5375352	2022-09-12	4927	PRJEB51113	SAMEA13201001
Serratia marcescens		strain: SJC1021	615	SJC1021	GCA_946410275.1	GenBank	Annotation submitted by Wellcome Sanger Institute	Contig	602150	5105015	2022-09-12	4773	PRJEB51113	SAMEA13201005
Serratia marcescens		strain: SJC1033	615	SJC1033	GCA_946411245.1	GenBank	Annotation submitted by Wellcome Sanger Institute	Contig	428143	5248652	2022-09-12	4896	PRJEB51113	SAMEA13201006
Serratia marcescens		isolate: 7be32d52-a76c-11e8-a962-3c4a9275d6c8	615	26968_7#205	GCA_946412095.1	GenBank	Annotation submitted by Wellcome Sanger Institute	Contig	3053713	5069388	2022-09-12	4724	PRJEB24638	SAMEA4857366
Serratia marcescens		strain: SJC1042	615	SJC1042	GCA_946413725.1	GenBank	Annotation submitted by Wellcome Sanger Institute	Contig	5050894	5216875	2022-09-12	4817	PRJEB51113	SAMEA13201011
Serratia marcescens		strain: SJC1005	615	SJC1005	GCA_946413735.1	GenBank	Annotation submitted by Wellcome Sanger Institute	Complete Genome	5320306	5320306	2022-08-27	5004	PRJEB51113	SAMEA13201000
Serratia marcescens		strain: SJC1071	615	SJC1071	GCA_946414045.1	GenBank	Annotation submitted by Wellcome Sanger Institute	Contig	348443	5117806	2022-09-12	4783	PRJEB51113	SAMEA13201036
Serratia marcescens		strain: SJC1065	615	SJC1065	GCA_946414215.1	GenBank	Annotation submitted by Wellcome Sanger Institute	Contig	441523	5227214	2022-09-12	4883	PRJEB51113	SAMEA13201033
Serratia marcescens		strain: SJC1001	615	SJC1001	GCA_946414765.1	GenBank	Annotation submitted by Wellcome Sanger Institute	Contig	329982	5398479	2022-09-12	5024	PRJEB51113	SAMEA13200999
Serratia marcescens		strain: SJC1055	615	SJC1055	GCA_946415065.1	GenBank	Annotation submitted by Wellcome Sanger Institute	Contig	417016	5232788	2022-09-12	4890	PRJEB51113	SAMEA13201023
Serratia marcescens		strain: SJC1049	615	SJC1049	GCA_946415635.1	GenBank	Annotation submitted by Wellcome Sanger Institute	Contig	550808	5047853	2022-09-12	4657	PRJEB51113	SAMEA13201016
Serratia marcescens		isolate: SRR7287198_bin.9_metawrap_v1.3.0_MAG	615	SRR7287198_bin.9_metawrap_v1.3.0_MAG	GCA_946477405.1	GenBank		Contig	105645	5245105	2022-09-12		PRJEB52935	SAMEA110697500
Serratia marcescens		isolate: SRR12181039_bin.1_metawrap_v1.3.0_MAG	615	SRR12181039_bin.1_metawrap_v1.3.0_MAG	GCA_946480375.1	GenBank		Contig	10317	4171992	2022-09-13		PRJEB55166	SAMEA110701644

## Sheet: 35_excluded_assemblies
Organism Scientific Name	Organism Common Name	Organism Qualifier	Taxonomy id	Assembly Name	Assembly Accession	Source	Annotation	Level	Contig N50	Size	Submission Date	Gene Count	BioProject	BioSample
Serratia marcescens		strain: CDC_813-60	615	SAS_1	GCA_000743395.1	GenBank	Annotation submitted by Los Alamos National Laboratory	Scaffold	4789136	5131648	2014-08-25	4845	PRJNA244355	SAMN02872852
Serratia marcescens			615	Serratia assembly	GCA_000751195.1	GenBank		Scaffold	149582	5100993	2014-09-06		PRJEB6931	SAMEA2687580
Serratia marcescens subsp. marcescens ATCC 13880		strain: ATCC 13880	911022	ASM289936v1	GCA_002899365.1	GenBank	NCBI Prokaryotic Genome Annotation Pipeline	Scaffold	318210	5084329	2018-01-24	4871	PRJNA430443	SAMN08373109
Serratia marcescens		strain: NCTC10211	615	32117_E02	GCA_900457055.1	GenBank	Annotation submitted by SC	Contig	5108355	5151569	2018-08-01	5556	PRJEB6403	SAMEA2689778
Serratia marcescens subsp. marcescens ATCC 13880		strain: ATCC 13880	911022	ASM697420v1	GCA_006974205.1	GenBank	NCBI Prokaryotic Genome Annotation Pipeline (PGAP)	Complete Genome	5115562	5158713	2019-07-15	4955	PRJNA545524	SAMN11958783
Serratia marcescens subsp. marcescens ATCC 13880		strain: ATCC 13880	911022	ASM1765424v1	GCA_017654245.1	GenBank	NCBI Prokaryotic Genome Annotation Pipeline (PGAP)	Complete Genome	5140264	5140264	2021-03-31	4912	PRJNA716961	SAMN18473280
Serratia marcescens subsp. marcescens ATCC 13880		strain: ATCC 13880 substr. Sm_S94_jyu2015	911022	ASM1729867v1	GCA_017298675.1	GenBank	NCBI Prokaryotic Genome Annotation Pipeline (PGAP)	Complete Genome	5117328	5160517	2021-03-08	4928	PRJEB40306	SAMEA7301506
Serratia marcescens subsp. marcescens ATCC 13880		strain: ATCC 13880 substr. Sm_S79_jyu2015	911022	ASM1729869v1	GCA_017298695.1	GenBank	NCBI Prokaryotic Genome Annotation Pipeline (PGAP)	Complete Genome	5118556	5161745	2021-03-08	4930	PRJEB40306	SAMEA7301505
Serratia marcescens subsp. marcescens ATCC 13880		strain: ATCC 13880 substr. Sm_S4_jyu2015	911022	ASM1729871v1	GCA_017298715.1	GenBank	NCBI Prokaryotic Genome Annotation Pipeline (PGAP)	Complete Genome	5117319	5160508	2021-03-08	4928	PRJEB40306	SAMEA7301503
Serratia marcescens subsp. marcescens ATCC 13880		strain: ATCC 13880 substr. Sm_S60_jyu2015	911022	ASM1729873v1	GCA_017298735.1	GenBank	NCBI Prokaryotic Genome Annotation Pipeline (PGAP)	Complete Genome	5118599	5161788	2021-03-08	4929	PRJEB40306	SAMEA7301504
Serratia marcescens subsp. marcescens ATCC 13880		strain: ATCC 13880 substr. Sm_S54_jyu2015	911022	ASM1729875v1	GCA_017298755.1	GenBank	NCBI Prokaryotic Genome Annotation Pipeline (PGAP)	Complete Genome	5117320	5160508	2021-03-08	4928	PRJEB40306	SAMEA7301502
Serratia marcescens subsp. marcescens ATCC 13880		strain: ATCC 13880 substr. Sm_S68_jyu2015	911022	ASM1729877v1	GCA_017298775.1	GenBank	NCBI Prokaryotic Genome Annotation Pipeline (PGAP)	Complete Genome	5117319	5160508	2021-03-08	4927	PRJEB40306	SAMEA7301501
Serratia marcescens subsp. marcescens ATCC 13880		strain: ATCC 13880 substr. Sm_S96_jyu2015	911022	ASM1729879v1	GCA_017298795.1	GenBank	NCBI Prokaryotic Genome Annotation Pipeline (PGAP)	Complete Genome	5117320	5160509	2021-03-08	4929	PRJEB40306	SAMEA7301500
Serratia marcescens subsp. marcescens ATCC 13880		strain: ATCC 13880 substr. Sm_S97_jyu2015	911022	ASM1729881v1	GCA_017298815.1	GenBank	NCBI Prokaryotic Genome Annotation Pipeline (PGAP)	Complete Genome	5117341	5160530	2021-03-08	4928	PRJEB40306	SAMEA7301499
Serratia marcescens subsp. marcescens ATCC 13880		strain: ATCC 13880 substr. Sm_S6_jyu2015	911022	ASM1729883v1	GCA_017298835.1	GenBank	NCBI Prokaryotic Genome Annotation Pipeline (PGAP)	Complete Genome	5117320	5160509	2021-03-08	4927	PRJEB40306	SAMEA7301498
Serratia marcescens subsp. marcescens ATCC 13880		strain: ATCC 13880 substr. Sm_S71_jyu2015	911022	ASM1729885v1	GCA_017298855.1	GenBank	NCBI Prokaryotic Genome Annotation Pipeline (PGAP)	Complete Genome	5117340	5160529	2021-03-08	4928	PRJEB40306	SAMEA7301497
Serratia marcescens subsp. marcescens ATCC 13880		strain: ATCC 13880 substr. Sm_S81_jyu2015	911022	ASM1729887v1	GCA_017298875.1	GenBank	NCBI Prokaryotic Genome Annotation Pipeline (PGAP)	Complete Genome	5117321	5160510	2021-03-08	4927	PRJEB40306	SAMEA7301496
Serratia marcescens subsp. marcescens ATCC 13880		strain: ATCC 13880 substr. Sm_S89_jyu2015	911022	ASM1729889v1	GCA_017298895.1	GenBank	NCBI Prokaryotic Genome Annotation Pipeline (PGAP)	Complete Genome	5117320	5160509	2021-03-08	4927	PRJEB40306	SAMEA7301495
Serratia marcescens subsp. marcescens ATCC 13880		strain: ATCC 13880 substr. Sm_S50_jyu2015	911022	ASM1729891v1	GCA_017298915.1	GenBank	NCBI Prokaryotic Genome Annotation Pipeline (PGAP)	Complete Genome	5117259	5160448	2021-03-08	4928	PRJEB40306	SAMEA7301494
Serratia marcescens subsp. marcescens ATCC 13880		strain: ATCC 13880 substr. Sm_SA_jyu2015	911022	ASM1729893v1	GCA_017298935.1	GenBank	NCBI Prokaryotic Genome Annotation Pipeline (PGAP)	Complete Genome	5117300	5160489	2021-03-08	4928	PRJEB40306	SAMEA7301493
Serratia marcescens subsp. marcescens ATCC 13880		strain: ATCC 13880 substr. Sm_S24_jyu2015	911022	ASM1729895v1	GCA_017298955.1	GenBank	NCBI Prokaryotic Genome Annotation Pipeline (PGAP)	Complete Genome	5118577	5161764	2021-03-08	4930	PRJEB40306	SAMEA7301492
Serratia marcescens subsp. marcescens ATCC 13880		strain: ATCC 13880 substr. Sm_S65_jyu2015	911022	ASM1729897v1	GCA_017298975.1	GenBank	NCBI Prokaryotic Genome Annotation Pipeline (PGAP)	Complete Genome	5117319	5160508	2021-03-08	4928	PRJEB40306	SAMEA7301491
Serratia marcescens subsp. marcescens ATCC 13880		strain: ATCC 13880 substr. Sm_S28_jyu2015	911022	ASM1729899v1	GCA_017298995.1	GenBank	NCBI Prokaryotic Genome Annotation Pipeline (PGAP)	Complete Genome	5117320	5160509	2021-03-08	4928	PRJEB40306	SAMEA7301489
Serratia marcescens subsp. marcescens ATCC 13880		strain: ATCC 13880 substr. Sm_S33_jyu2015	911022	ASM1729901v1	GCA_017299015.1	GenBank	NCBI Prokaryotic Genome Annotation Pipeline (PGAP)	Complete Genome	5117320	5160510	2021-03-08	4928	PRJEB40306	SAMEA7301488
Serratia marcescens subsp. marcescens ATCC 13880		strain: ATCC 13880 substr. Sm_S22_jyu2015	911022	ASM1729903v1	GCA_017299035.1	GenBank	NCBI Prokaryotic Genome Annotation Pipeline (PGAP)	Complete Genome	5117340	5160529	2021-03-08	4928	PRJEB40306	SAMEA7301487
Serratia marcescens subsp. marcescens ATCC 13880		strain: ATCC 13880 substr. Sm_S78_jyu2015	911022	ASM1729917v1	GCA_017299175.1	GenBank	NCBI Prokaryotic Genome Annotation Pipeline (PGAP)	Complete Genome	5117303	5160494	2021-03-08	4927	PRJEB40306	SAMEA7301486
Serratia marcescens subsp. marcescens ATCC 13880		strain: ATCC 13880 substr. Sm_S67_jyu2015	911022	ASM1729927v1	GCA_017299275.1	GenBank	NCBI Prokaryotic Genome Annotation Pipeline (PGAP)	Complete Genome	5117320	5160509	2021-03-08	4928	PRJEB40306	SAMEA7301484
Serratia marcescens subsp. marcescens ATCC 13880		strain: ATCC 13880 substr. Sm_S40_jyu2015	911022	ASM1729931v1	GCA_017299315.1	GenBank	NCBI Prokaryotic Genome Annotation Pipeline (PGAP)	Complete Genome	5117300	5160489	2021-03-08	4928	PRJEB40306	SAMEA7301485
Serratia marcescens subsp. marcescens ATCC 13880		strain: ATCC 13880 substr. Sm_S95_jyu2015	911022	ASM1729943v1	GCA_017299435.1	GenBank	NCBI Prokaryotic Genome Annotation Pipeline (PGAP)	Complete Genome	5118600	5161789	2021-03-08	4929	PRJEB40306	SAMEA7301483
Serratia marcescens subsp. marcescens ATCC 13880		strain: ATCC 13880 substr. Sm_S9_jyu2015	911022	ASM1729953v1	GCA_017299535.1	GenBank	NCBI Prokaryotic Genome Annotation Pipeline (PGAP)	Complete Genome	5117297	5160486	2021-03-08	4928	PRJEB40306	SAMEA7301481
Serratia marcescens subsp. marcescens ATCC 13880		strain: ATCC 13880 substr. Sm_S64_jyu2015	911022	ASM1729957v1	GCA_017299575.1	GenBank	NCBI Prokaryotic Genome Annotation Pipeline (PGAP)	Complete Genome	5117318	5160507	2021-03-08	4928	PRJEB40306	SAMEA7301480
Serratia marcescens subsp. marcescens ATCC 13880		strain: ATCC 13880 substr. Sm_S57_jyu2015	911022	ASM1730125v1	GCA_017301255.1	GenBank	NCBI Prokaryotic Genome Annotation Pipeline (PGAP)	Complete Genome	5117320	5160510	2021-03-08	4928	PRJEB40306	SAMEA7301490
Serratia marcescens subsp. marcescens ATCC 13880		strain: ATCC 13880 substr. Sm_S13_jyu2015	911022	ASM1730127v1	GCA_017301275.1	GenBank	NCBI Prokaryotic Genome Annotation Pipeline (PGAP)	Complete Genome	5118579	5161769	2021-03-08	4930	PRJEB40306	SAMEA7301482
Serratia marcescens subsp. marcescens ATCC 13880		strain: ATCC 13880 substr. Sm_S55_jyu2015	911022	ASM1730129v1	GCA_017301295.1	GenBank	NCBI Prokaryotic Genome Annotation Pipeline (PGAP)	Complete Genome	5118577	5161766	2021-03-08	4930	PRJEB40306	SAMEA7301479
Serratia marcescens subsp. marcescens ATCC 13880		strain: ATCC 13880 substr. Sm_S37_jyu2015	911022	ASM1730131v1	GCA_017301315.1	GenBank	NCBI Prokaryotic Genome Annotation Pipeline (PGAP)	Complete Genome	5117309	5160498	2021-03-08	4928	PRJEB40306	SAMEA7301478

## Sheet: 2175 v1 hits
qseqid	sseqid	pident	length	mismatch	gapopen	qstart	qend	sstart	send	evalue	bitscore	component	hmmerHit	verified	cinful_id	pephash	sample	contig	start	stop	strand	allStandardAA	startCodon	RBSmotif	gcContent	seq	signalMatch	ID	assembly	cloneID	fastaformula	fasta	fastaformula2	fasta2
v1_PLS_70798cae6e22324b058bb499c29309b72641e4cfaac9e57b02d146b3454b83b0	N_tr_C3VUZ5_C3VUZ5_ECOLX	41.111	90	41	3	1	79	1	89	1.33e-14	52.4	microcins.verified	TRUE	FALSE	GCA_015939585.1/GCA_015939585.1_PDT000725071.1_genomic|DACTIR010000012.1|20724:21011:1	v1_PLS_70798cae6e22324b058bb499c29309b72641e4cfaac9e57b02d146b3454b83b0	GCA_015939585.1/GCA_015939585.1_PDT000725071.1_genomic	DACTIR010000012.1	20724	21011	1	TRUE	ATG	AGGA	0.51	MRALTEAELSCINGSDGNDSYNPTSLIVGSLSTIAKLPTPVSLAVGVGTEIAIQAAPHMPVNVAIPQVPMGPTWNGSGGGRPSPSSSLSTPDSSN*	FALSE	N_0893	GCA_015939585.1	difsig1SM051	>N_0893_GCA_015939585.1 MRALTEAELSCINGSDGNDSYNPTSLIVGSLSTIAKLPTPVSLAVGVGTEIAIQAAPHMPVNVAIPQVPMGPTWNGSGGGRPSPSSSLSTPDSSN*	>N_0893_GCA_015939585.1 MRALTEAELSCINGSDGNDSYNPTSLIVGSLSTIAKLPTPVSLAVGVGTEIAIQAAPHMPVNVAIPQVPMGPTWNGSGGGRPSPSSSLSTPDSSN*	>difsig1SM051_N_0893_GCA_015939585.1 MRALTEAELSCINGSDGNDSYNPTSLIVGSLSTIAKLPTPVSLAVGVGTEIAIQAAPHMPVNVAIPQVPMGPTWNGSGGGRPSPSSSLSTPDSSN*	>difsig1SM051_N_0893_GCA_015939585.1 MRALTEAELSCINGSDGNDSYNPTSLIVGSLSTIAKLPTPVSLAVGVGTEIAIQAAPHMPVNVAIPQVPMGPTWNGSGGGRPSPSSSLSTPDSSN*
v1_PLS_da5a48258bc1868b4bce1abc3951ba3644e7220b34042513b5b970f79c565eac	PDI_tr_I6ZU90_I6ZU90_ECOLX	36.957	92	34	4	1	72	1	88	5.86e-07	33.5	microcins.verified	TRUE	FALSE	GCA_017152555.1/GCA_017152555.1_ASM1715255v1_genomic|JAFIZW010000013.1|117891:118214:1	v1_PLS_da5a48258bc1868b4bce1abc3951ba3644e7220b34042513b5b970f79c565eac	GCA_017152555.1/GCA_017152555.1_ASM1715255v1_genomic	JAFIZW010000013.1	117891	118214	1	TRUE	ATG	AGGA	0.522	MSTIRELASDEMKLIGGCGDGNNGGDRDRPSRGAPNSCANQVGMGIIIGAFTGFSGGPPGMIGMAVAGGLMGAVSCADNSPAGNNKNNGGALGGNKNANSVNGQCRW*	FALSE	PDI_0121	GCA_017152555.1	difsig1SM064	>PDI_0121_GCA_017152555.1 MSTIRELASDEMKLIGGCGDGNNGGDRDRPSRGAPNSCANQVGMGIIIGAFTGFSGGPPGMIGMAVAGGLMGAVSCADNSPAGNNKNNGGALGGNKNANSVNGQCRW*	>PDI_0121_GCA_017152555.1 MSTIRELASDEMKLIGGCGDGNNGGDRDRPSRGAPNSCANQVGMGIIIGAFTGFSGGPPGMIGMAVAGGLMGAVSCADNSPAGNNKNNGGALGGNKNANSVNGQCRW*	>difsig1SM064_PDI_0121_GCA_017152555.1 MSTIRELASDEMKLIGGCGDGNNGGDRDRPSRGAPNSCANQVGMGIIIGAFTGFSGGPPGMIGMAVAGGLMGAVSCADNSPAGNNKNNGGALGGNKNANSVNGQCRW*	>difsig1SM064_PDI_0121_GCA_017152555.1 MSTIRELASDEMKLIGGCGDGNNGGDRDRPSRGAPNSCANQVGMGIIIGAFTGFSGGPPGMIGMAVAGGLMGAVSCADNSPAGNNKNNGGALGGNKNANSVNGQCRW*
v1_PLS_da5a48258bc1868b4bce1abc3951ba3644e7220b34042513b5b970f79c565eac	PDI_tr_I6ZU90_I6ZU90_ECOLX	36.957	92	34	4	1	72	1	88	5.86e-07	33.5	microcins.verified	TRUE	FALSE	GCA_017153135.1/GCA_017153135.1_ASM1715313v1_genomic|JAFIZS010000011.1|117891:118214:1	v1_PLS_da5a48258bc1868b4bce1abc3951ba3644e7220b34042513b5b970f79c565eac	GCA_017153135.1/GCA_017153135.1_ASM1715313v1_genomic	JAFIZS010000011.1	117891	118214	1	TRUE	ATG	AGGA	0.522	MSTIRELASDEMKLIGGCGDGNNGGDRDRPSRGAPNSCANQVGMGIIIGAFTGFSGGPPGMIGMAVAGGLMGAVSCADNSPAGNNKNNGGALGGNKNANSVNGQCRW*	FALSE	PDI_0122	GCA_017153135.1	difsig1SM064	>PDI_0122_GCA_017153135.1 MSTIRELASDEMKLIGGCGDGNNGGDRDRPSRGAPNSCANQVGMGIIIGAFTGFSGGPPGMIGMAVAGGLMGAVSCADNSPAGNNKNNGGALGGNKNANSVNGQCRW*	>PDI_0122_GCA_017153135.1 MSTIRELASDEMKLIGGCGDGNNGGDRDRPSRGAPNSCANQVGMGIIIGAFTGFSGGPPGMIGMAVAGGLMGAVSCADNSPAGNNKNNGGALGGNKNANSVNGQCRW*	>difsig1SM064_PDI_0122_GCA_017153135.1 MSTIRELASDEMKLIGGCGDGNNGGDRDRPSRGAPNSCANQVGMGIIIGAFTGFSGGPPGMIGMAVAGGLMGAVSCADNSPAGNNKNNGGALGGNKNANSVNGQCRW*	>difsig1SM064_PDI_0122_GCA_017153135.1 MSTIRELASDEMKLIGGCGDGNNGGDRDRPSRGAPNSCANQVGMGIIIGAFTGFSGGPPGMIGMAVAGGLMGAVSCADNSPAGNNKNNGGALGGNKNANSVNGQCRW*
v1_PLS_62b761e32ea8adc0131a51cae8e968f945bc34c6a9c78cf9a8a2e335b01a6c1c	N_tr_C3VUZ5_C3VUZ5_ECOLX	41.111	90	41	3	1	79	1	89	6.52e-14	50.8	microcins.verified	TRUE	FALSE	GCA_001538195.1/GCA_001538195.1_12045_8_14_genomic|FCGS01000004.1|428675:428962:-1	v1_PLS_62b761e32ea8adc0131a51cae8e968f945bc34c6a9c78cf9a8a2e335b01a6c1c	GCA_001538195.1/GCA_001538195.1_12045_8_14_genomic	FCGS01000004.1	428675	428962	-1	TRUE	ATG	AGGAG	0.514	MRALTEVELSCFNGSDGNDSYNPTSLIVGSLSTIAKLPTPVSLAVGVGTEIAIQAAPHMPVNVAIPQVPMGPTWNGSGGGRPSPSSSLSTPDSSN*	FALSE	N_0730	GCA_001538195.1	difsig2SM051	>N_0730_GCA_001538195.1 MRALTEVELSCFNGSDGNDSYNPTSLIVGSLSTIAKLPTPVSLAVGVGTEIAIQAAPHMPVNVAIPQVPMGPTWNGSGGGRPSPSSSLSTPDSSN*	>N_0730_GCA_001538195.1 MRALTEVELSCFNGSDGNDSYNPTSLIVGSLSTIAKLPTPVSLAVGVGTEIAIQAAPHMPVNVAIPQVPMGPTWNGSGGGRPSPSSSLSTPDSSN*	>difsig2SM051_N_0730_GCA_001538195.1 MRALTEVELSCFNGSDGNDSYNPTSLIVGSLSTIAKLPTPVSLAVGVGTEIAIQAAPHMPVNVAIPQVPMGPTWNGSGGGRPSPSSSLSTPDSSN*	>difsig2SM051_N_0730_GCA_001538195.1 MRALTEVELSCFNGSDGNDSYNPTSLIVGSLSTIAKLPTPVSLAVGVGTEIAIQAAPHMPVNVAIPQVPMGPTWNGSGGGRPSPSSSLSTPDSSN*
v1_PLS_2dac3e034da327c57fd7b10c06a7cba5a7cd0dbf66d3a1dbfa6175d48e3c3d68	PDI_tr_I6ZU90_I6ZU90_ECOLX	36.957	92	34	4	1	72	1	88	2.41e-07	34.7	microcins.verified	TRUE	FALSE	GCA_021894995.1/GCA_021894995.1_PDT001237582.1_genomic|ABEYBH010000007.1|19052:19375:-1	v1_PLS_2dac3e034da327c57fd7b10c06a7cba5a7cd0dbf66d3a1dbfa6175d48e3c3d68	GCA_021894995.1/GCA_021894995.1_PDT001237582.1_genomic	ABEYBH010000007.1	19052	19375	-1	TRUE	ATG	AGGA	0.512	MSTIRELTSDEMKMIGGCGDGNNGGDRDRPSRGAPNSCANQVGMGIIIGAFTGFSGGPPGMIGMAVAGGLMGAVSCADNSPAGNNKNNGGALGGNKNANSVNGQCRW*	FALSE	PDI_0123	GCA_021894995.1	difsig2SM064	>PDI_0123_GCA_021894995.1 MSTIRELTSDEMKMIGGCGDGNNGGDRDRPSRGAPNSCANQVGMGIIIGAFTGFSGGPPGMIGMAVAGGLMGAVSCADNSPAGNNKNNGGALGGNKNANSVNGQCRW*	>PDI_0123_GCA_021894995.1 MSTIRELTSDEMKMIGGCGDGNNGGDRDRPSRGAPNSCANQVGMGIIIGAFTGFSGGPPGMIGMAVAGGLMGAVSCADNSPAGNNKNNGGALGGNKNANSVNGQCRW*	>difsig2SM064_PDI_0123_GCA_021894995.1 MSTIRELTSDEMKMIGGCGDGNNGGDRDRPSRGAPNSCANQVGMGIIIGAFTGFSGGPPGMIGMAVAGGLMGAVSCADNSPAGNNKNNGGALGGNKNANSVNGQCRW*	>difsig2SM064_PDI_0123_GCA_021894995.1 MSTIRELTSDEMKMIGGCGDGNNGGDRDRPSRGAPNSCANQVGMGIIIGAFTGFSGGPPGMIGMAVAGGLMGAVSCADNSPAGNNKNNGGALGGNKNANSVNGQCRW*
v1_PLS_729ca4d8fdca4c7f7232f456e307a3cbc04c2c7a5b0b6e85b23af7d86e0df585	N_tr_C3VUZ5_C3VUZ5_ECOLX	41.111	90	41	3	1	79	1	89	2.66e-14	51.6	microcins.verified	TRUE	FALSE	GCA_003957915.1/GCA_003957915.1_ASM395791v1_genomic|RCDL01000378.1|6114:6401:1	v1_PLS_729ca4d8fdca4c7f7232f456e307a3cbc04c2c7a5b0b6e85b23af7d86e0df585	GCA_003957915.1/GCA_003957915.1_ASM395791v1_genomic	RCDL01000378.1	6114	6401	1	TRUE	ATG	AGGAG	0.524	MRALTEVELSCIHGSDGNDSYNPTSLIVGSLSTIAKLPTPVSLAVGVGTEIAIQAAPHMPVNVAIPQVPMGPTWNGSGGGRPSPSSSLSTPDSSN*	FALSE	N_0888	GCA_003957915.1	difsig3SM051	>N_0888_GCA_003957915.1 MRALTEVELSCIHGSDGNDSYNPTSLIVGSLSTIAKLPTPVSLAVGVGTEIAIQAAPHMPVNVAIPQVPMGPTWNGSGGGRPSPSSSLSTPDSSN*	>N_0888_GCA_003957915.1 MRALTEVELSCIHGSDGNDSYNPTSLIVGSLSTIAKLPTPVSLAVGVGTEIAIQAAPHMPVNVAIPQVPMGPTWNGSGGGRPSPSSSLSTPDSSN*	>difsig3SM051_N_0888_GCA_003957915.1 MRALTEVELSCIHGSDGNDSYNPTSLIVGSLSTIAKLPTPVSLAVGVGTEIAIQAAPHMPVNVAIPQVPMGPTWNGSGGGRPSPSSSLSTPDSSN*	>difsig3SM051_N_0888_GCA_003957915.1 MRALTEVELSCIHGSDGNDSYNPTSLIVGSLSTIAKLPTPVSLAVGVGTEIAIQAAPHMPVNVAIPQVPMGPTWNGSGGGRPSPSSSLSTPDSSN*
v1_PLS_729ca4d8fdca4c7f7232f456e307a3cbc04c2c7a5b0b6e85b23af7d86e0df585	N_tr_C3VUZ5_C3VUZ5_ECOLX	41.111	90	41	3	1	79	1	89	2.66e-14	51.6	microcins.verified	TRUE	FALSE	GCA_020886815.1/GCA_020886815.1_ASM2088681v1_genomic|BQBN01000025.1|17256:17543:1	v1_PLS_729ca4d8fdca4c7f7232f456e307a3cbc04c2c7a5b0b6e85b23af7d86e0df585	GCA_020886815.1/GCA_020886815.1_ASM2088681v1_genomic	BQBN01000025.1	17256	17543	1	TRUE	ATG	AGGAG	0.524	MRALTEVELSCIHGSDGNDSYNPTSLIVGSLSTIAKLPTPVSLAVGVGTEIAIQAAPHMPVNVAIPQVPMGPTWNGSGGGRPSPSSSLSTPDSSN*	FALSE	N_0889	GCA_020886815.1	difsig3SM051	>N_0889_GCA_020886815.1 MRALTEVELSCIHGSDGNDSYNPTSLIVGSLSTIAKLPTPVSLAVGVGTEIAIQAAPHMPVNVAIPQVPMGPTWNGSGGGRPSPSSSLSTPDSSN*	>N_0889_GCA_020886815.1 MRALTEVELSCIHGSDGNDSYNPTSLIVGSLSTIAKLPTPVSLAVGVGTEIAIQAAPHMPVNVAIPQVPMGPTWNGSGGGRPSPSSSLSTPDSSN*	>difsig3SM051_N_0889_GCA_020886815.1 MRALTEVELSCIHGSDGNDSYNPTSLIVGSLSTIAKLPTPVSLAVGVGTEIAIQAAPHMPVNVAIPQVPMGPTWNGSGGGRPSPSSSLSTPDSSN*	>difsig3SM051_N_0889_GCA_020886815.1 MRALTEVELSCIHGSDGNDSYNPTSLIVGSLSTIAKLPTPVSLAVGVGTEIAIQAAPHMPVNVAIPQVPMGPTWNGSGGGRPSPSSSLSTPDSSN*
v1_PLS_729ca4d8fdca4c7f7232f456e307a3cbc04c2c7a5b0b6e85b23af7d86e0df585	N_tr_C3VUZ5_C3VUZ5_ECOLX	41.111	90	41	3	1	79	1	89	2.66e-14	51.6	microcins.verified	TRUE	FALSE	GCA_022404795.1/GCA_022404795.1_ASM2240479v1_genomic|CP060440.1|1964205:1964492:1	v1_PLS_729ca4d8fdca4c7f7232f456e307a3cbc04c2c7a5b0b6e85b23af7d86e0df585	GCA_022404795.1/GCA_022404795.1_ASM2240479v1_genomic	CP060440.1	1964205	1964492	1	TRUE	ATG	AGGAG	0.524	MRALTEVELSCIHGSDGNDSYNPTSLIVGSLSTIAKLPTPVSLAVGVGTEIAIQAAPHMPVNVAIPQVPMGPTWNGSGGGRPSPSSSLSTPDSSN*	FALSE	N_0890	GCA_022404795.1	difsig3SM051	>N_0890_GCA_022404795.1 MRALTEVELSCIHGSDGNDSYNPTSLIVGSLSTIAKLPTPVSLAVGVGTEIAIQAAPHMPVNVAIPQVPMGPTWNGSGGGRPSPSSSLSTPDSSN*	>N_0890_GCA_022404795.1 MRALTEVELSCIHGSDGNDSYNPTSLIVGSLSTIAKLPTPVSLAVGVGTEIAIQAAPHMPVNVAIPQVPMGPTWNGSGGGRPSPSSSLSTPDSSN*	>difsig3SM051_N_0890_GCA_022404795.1 MRALTEVELSCIHGSDGNDSYNPTSLIVGSLSTIAKLPTPVSLAVGVGTEIAIQAAPHMPVNVAIPQVPMGPTWNGSGGGRPSPSSSLSTPDSSN*	>difsig3SM051_N_0890_GCA_022404795.1 MRALTEVELSCIHGSDGNDSYNPTSLIVGSLSTIAKLPTPVSLAVGVGTEIAIQAAPHMPVNVAIPQVPMGPTWNGSGGGRPSPSSSLSTPDSSN*
v1_PLS_a756c542e58681672c50ef186efede3b04bd04a37a4d858fb4098be947b22f02	N_tr_C3VUZ5_C3VUZ5_ECOLX	64.706	17	6	0	2	18	1	17	4.84e-05	27.7	microcins.verified	TRUE	FALSE	GCA_020884055.1/GCA_020884055.1_ASM2088405v1_genomic|BPXX01000013.1|183153:183479:-1	v1_PLS_a756c542e58681672c50ef186efede3b04bd04a37a4d858fb4098be947b22f02	GCA_020884055.1/GCA_020884055.1_ASM2088405v1_genomic	BPXX01000013.1	183153	183479	-1	TRUE	ATG	AGGAG	0.621	MLRELTREEMQRIGGAGDGNNGGDRDRDYGPSSYGAQANGFQPNWAAKGYGLFQDPCTGAVVTGAIAMAGALASRNGSAIGTAAASAFVNIGSQCTKGSGNDRGVPFR*	TRUE	N_0279	GCA_020884055.1	difsigncSM036	>N_0279_GCA_020884055.1 MLRELTREEMQRIGGAGDGNNGGDRDRDYGPSSYGAQANGFQPNWAAKGYGLFQDPCTGAVVTGAIAMAGALASRNGSAIGTAAASAFVNIGSQCTKGSGNDRGVPFR*	>N_0279_GCA_020884055.1 MLRELTREEMQRIGGAGDGNNGGDRDRDYGPSSYGAQANGFQPNWAAKGYGLFQDPCTGAVVTGAIAMAGALASRNGSAIGTAAASAFVNIGSQCTKGSGNDRGVPFR*	>difsigncSM036_N_0279_GCA_020884055.1 MLRELTREEMQRIGGAGDGNNGGDRDRDYGPSSYGAQANGFQPNWAAKGYGLFQDPCTGAVVTGAIAMAGALASRNGSAIGTAAASAFVNIGSQCTKGSGNDRGVPFR*	>difsigncSM036_N_0279_GCA_020884055.1 MLRELTREEMQRIGGAGDGNNGGDRDRDYGPSSYGAQANGFQPNWAAKGYGLFQDPCTGAVVTGAIAMAGALASRNGSAIGTAAASAFVNIGSQCTKGSGNDRGVPFR*
v1_PLS_5e31e306ddee1a9c1e2e2a9f4641b3c71eea5d54ce7830edcc308724d933e5bc	S_tr_H9ZMG7_H9ZMG7_ECOLX	32.52	123	52	7	33	134	1	113	0.00071	25.4	microcins.verified	TRUE	FALSE	GCA_016007095.1/GCA_016007095.1_ASM1600709v1_genomic|JADTUR010000009.1|74575:74994:-1	v1_PLS_5e31e306ddee1a9c1e2e2a9f4641b3c71eea5d54ce7830edcc308724d933e5bc	GCA_016007095.1/GCA_016007095.1_ASM1600709v1_genomic	JADTUR010000009.1	74575	74994	-1	TRUE	ATG	None	0.464	MLILVVVIVDLLRELMVGVNFIYNMLLKGWNNMSTIRSLDFDEMKLIGGCGDGNNGGDRDRPGRGASNSCANQVGMGIIIGAFTGFSGGPPGMIGMAVAGGLMGAVSCADNSPAGNNKNNGGALGGNKNANSVNGQCRW*	FALSE	S_0054	GCA_016007095.1	difsigncSM080	>S_0054_GCA_016007095.1 MLILVVVIVDLLRELMVGVNFIYNMLLKGWNNMSTIRSLDFDEMKLIGGCGDGNNGGDRDRPGRGASNSCANQVGMGIIIGAFTGFSGGPPGMIGMAVAGGLMGAVSCADNSPAGNNKNNGGALGGNKNANSVNGQCRW*	>S_0054_GCA_016007095.1 MLILVVVIVDLLRELMVGVNFIYNMLLKGWNNMSTIRSLDFDEMKLIGGCGDGNNGGDRDRPGRGASNSCANQVGMGIIIGAFTGFSGGPPGMIGMAVAGGLMGAVSCADNSPAGNNKNNGGALGGNKNANSVNGQCRW*	>difsigncSM080_S_0054_GCA_016007095.1 MLILVVVIVDLLRELMVGVNFIYNMLLKGWNNMSTIRSLDFDEMKLIGGCGDGNNGGDRDRPGRGASNSCANQVGMGIIIGAFTGFSGGPPGMIGMAVAGGLMGAVSCADNSPAGNNKNNGGALGGNKNANSVNGQCRW*	>difsigncSM080_S_0054_GCA_016007095.1 MLILVVVIVDLLRELMVGVNFIYNMLLKGWNNMSTIRSLDFDEMKLIGGCGDGNNGGDRDRPGRGASNSCANQVGMGIIIGAFTGFSGGPPGMIGMAVAGGLMGAVSCADNSPAGNNKNNGGALGGNKNANSVNGQCRW*
v1_PLS_0645af183b2d8168bcc3607f9031b55e1a7cc31ba4948e96659f5d9b78c64a8b	H47_sp_P62530_MCHB_ECOLX	50	16	8	0	1	16	1	16	0.001	23.5	microcins.verified	TRUE	FALSE	GCA_000633695.1/GCA_000633695.1_Serr_marc_BIDMC_81_V1_genomic|KK214287.1|22154:22387:1	v1_PLS_0645af183b2d8168bcc3607f9031b55e1a7cc31ba4948e96659f5d9b78c64a8b	GCA_000633695.1/GCA_000633695.1_Serr_marc_BIDMC_81_V1_genomic	KK214287.1	22154	22387	1	TRUE	ATG	AGGAG	0.594	MKELTETEVMAVSGAGIASDAGKILGNGIGAIVDAGTGLFGIHADAAGAGAKLGEGIGAVIDAGISAFSQLFGRKSS*	TRUE	H47_0639	GCA_000633695.1	difsigSM002	>H47_0639_GCA_000633695.1 MKELTETEVMAVSGAGIASDAGKILGNGIGAIVDAGTGLFGIHADAAGAGAKLGEGIGAVIDAGISAFSQLFGRKSS*	>H47_0639_GCA_000633695.1 MKELTETEVMAVSGAGIASDAGKILGNGIGAIVDAGTGLFGIHADAAGAGAKLGEGIGAVIDAGISAFSQLFGRKSS*	>difsigSM002_H47_0639_GCA_000633695.1 MKELTETEVMAVSGAGIASDAGKILGNGIGAIVDAGTGLFGIHADAAGAGAKLGEGIGAVIDAGISAFSQLFGRKSS*	>difsigSM002_H47_0639_GCA_000633695.1 MKELTETEVMAVSGAGIASDAGKILGNGIGAIVDAGTGLFGIHADAAGAGAKLGEGIGAVIDAGISAFSQLFGRKSS*
v1_PLS_cf5daac7f38d0ef219f071fa8d6d5001ab1e0543a72ca180be0bb3843beca4e6	L_tr_Q841V4_Q841V4_ECOLX	44	50	25	1	61	107	1	50	5.3e-10	42.4	microcins.verified	TRUE	FALSE	GCA_020888425.1/GCA_020888425.1_ASM2088842v1_genomic|BQEG01000011.1|3958:4398:-1	v1_PLS_cf5daac7f38d0ef219f071fa8d6d5001ab1e0543a72ca180be0bb3843beca4e6	GCA_020888425.1/GCA_020888425.1_ASM2088842v1_genomic	BQEG01000011.1	3958	4398	-1	FALSE	ATG	GGAG/GAGG	0.544	MKLPSSWIFLFCFYYTFMDIFYSLFFSEDRRFTSTIIQSFIFSXXXXXXXXXXXXXXXXVMRELTINEVNFIAAAGDFSYAELGGAVAAGAVGGAMTGAMAGGVGAGPGAVAGAVIGGAAYTAGKMVESMLGGNKQTSTNNPADSN*	FALSE	L_1288	GCA_020888425.1	difsigSM017	>L_1288_GCA_020888425.1 MKLPSSWIFLFCFYYTFMDIFYSLFFSEDRRFTSTIIQSFIFSXXXXXXXXXXXXXXXXVMRELTINEVNFIAAAGDFSYAELGGAVAAGAVGGAMTGAMAGGVGAGPGAVAGAVIGGAAYTAGKMVESMLGGNKQTSTNNPADSN*	>L_1288_GCA_020888425.1 MKLPSSWIFLFCFYYTFMDIFYSLFFSEDRRFTSTIIQSFIFSXXXXXXXXXXXXXXXXVMRELTINEVNFIAAAGDFSYAELGGAVAAGAVGGAMTGAMAGGVGAGPGAVAGAVIGGAAYTAGKMVESMLGGNKQTSTNNPADSN*	>difsigSM017_L_1288_GCA_020888425.1 MKLPSSWIFLFCFYYTFMDIFYSLFFSEDRRFTSTIIQSFIFSXXXXXXXXXXXXXXXXVMRELTINEVNFIAAAGDFSYAELGGAVAAGAVGGAMTGAMAGGVGAGPGAVAGAVIGGAAYTAGKMVESMLGGNKQTSTNNPADSN*	>difsigSM017_L_1288_GCA_020888425.1 MKLPSSWIFLFCFYYTFMDIFYSLFFSEDRRFTSTIIQSFIFSXXXXXXXXXXXXXXXXVMRELTINEVNFIAAAGDFSYAELGGAVAAGAVGGAMTGAMAGGVGAGPGAVAGAVIGGAAYTAGKMVESMLGGNKQTSTNNPADSN*
v1_PLS_ae87b71cb9d6445a164cbdcbeac1b556354ab1d931dd5f8a4a9d403bd4acffc5	L_tr_Q841V4_Q841V4_ECOLX	44	50	25	1	1	47	1	50	1.52e-10	42	microcins.verified	TRUE	FALSE	GCA_000442375.1/GCA_000442375.1_S.marcescens_LCT-SM262_genomic|KE560343.1|217621:217881:-1	v1_PLS_ae87b71cb9d6445a164cbdcbeac1b556354ab1d931dd5f8a4a9d403bd4acffc5	GCA_000442375.1/GCA_000442375.1_S.marcescens_LCT-SM262_genomic	KE560343.1	217621	217881	-1	TRUE	ATG	AGGA	0.579	MRELTINEVNFIAAAGDFSYAELGGAVAAGAVGGAMTGAMAGGVGAGPGAVAGAVIGGAAYTAGKMVESMLGGNKQTSTNNPADSN*	FALSE	L_0907	GCA_000442375.1	difsigSM017	>L_0907_GCA_000442375.1 MRELTINEVNFIAAAGDFSYAELGGAVAAGAVGGAMTGAMAGGVGAGPGAVAGAVIGGAAYTAGKMVESMLGGNKQTSTNNPADSN*	>L_0907_GCA_000442375.1 MRELTINEVNFIAAAGDFSYAELGGAVAAGAVGGAMTGAMAGGVGAGPGAVAGAVIGGAAYTAGKMVESMLGGNKQTSTNNPADSN*	>difsigSM017_L_0907_GCA_000442375.1 MRELTINEVNFIAAAGDFSYAELGGAVAAGAVGGAMTGAMAGGVGAGPGAVAGAVIGGAAYTAGKMVESMLGGNKQTSTNNPADSN*	>difsigSM017_L_0907_GCA_000442375.1 MRELTINEVNFIAAAGDFSYAELGGAVAAGAVGGAMTGAMAGGVGAGPGAVAGAVIGGAAYTAGKMVESMLGGNKQTSTNNPADSN*
v1_PLS_ae87b71cb9d6445a164cbdcbeac1b556354ab1d931dd5f8a4a9d403bd4acffc5	L_tr_Q841V4_Q841V4_ECOLX	44	50	25	1	1	47	1	50	1.52e-10	42	microcins.verified	TRUE	FALSE	GCA_000442455.1/GCA_000442455.1_S.marcescens_LCT-SM166_genomic|KE560345.1|2027858:2028118:-1	v1_PLS_ae87b71cb9d6445a164cbdcbeac1b556354ab1d931dd5f8a4a9d403bd4acffc5	GCA_000442455.1/GCA_000442455.1_S.marcescens_LCT-SM166_genomic	KE560345.1	2027858	2028118	-1	TRUE	ATG	AGGA	0.579	MRELTINEVNFIAAAGDFSYAELGGAVAAGAVGGAMTGAMAGGVGAGPGAVAGAVIGGAAYTAGKMVESMLGGNKQTSTNNPADSN*	FALSE	L_0908	GCA_000442455.1	difsigSM017	>L_0908_GCA_000442455.1 MRELTINEVNFIAAAGDFSYAELGGAVAAGAVGGAMTGAMAGGVGAGPGAVAGAVIGGAAYTAGKMVESMLGGNKQTSTNNPADSN*	>L_0908_GCA_000442455.1 MRELTINEVNFIAAAGDFSYAELGGAVAAGAVGGAMTGAMAGGVGAGPGAVAGAVIGGAAYTAGKMVESMLGGNKQTSTNNPADSN*	>difsigSM017_L_0908_GCA_000442455.1 MRELTINEVNFIAAAGDFSYAELGGAVAAGAVGGAMTGAMAGGVGAGPGAVAGAVIGGAAYTAGKMVESMLGGNKQTSTNNPADSN*	>difsigSM017_L_0908_GCA_000442455.1 MRELTINEVNFIAAAGDFSYAELGGAVAAGAVGGAMTGAMAGGVGAGPGAVAGAVIGGAAYTAGKMVESMLGGNKQTSTNNPADSN*
v1_PLS_ae87b71cb9d6445a164cbdcbeac1b556354ab1d931dd5f8a4a9d403bd4acffc5	L_tr_Q841V4_Q841V4_ECOLX	44	50	25	1	1	47	1	50	1.52e-10	42	microcins.verified	TRUE	FALSE	GCA_000513215.1/GCA_000513215.1_DB11_genomic|HG326223.1|1638217:1638477:-1	v1_PLS_ae87b71cb9d6445a164cbdcbeac1b556354ab1d931dd5f8a4a9d403bd4acffc5	GCA_000513215.1/GCA_000513215.1_DB11_genomic	HG326223.1	1638217	1638477	-1	TRUE	ATG	AGGA	0.586	MRELTINEVNFIAAAGDFSYAELGGAVAAGAVGGAMTGAMAGGVGAGPGAVAGAVIGGAAYTAGKMVESMLGGNKQTSTNNPADSN*	FALSE	L_0909	GCA_000513215.1	difsigSM017	>L_0909_GCA_000513215.1 MRELTINEVNFIAAAGDFSYAELGGAVAAGAVGGAMTGAMAGGVGAGPGAVAGAVIGGAAYTAGKMVESMLGGNKQTSTNNPADSN*	>L_0909_GCA_000513215.1 MRELTINEVNFIAAAGDFSYAELGGAVAAGAVGGAMTGAMAGGVGAGPGAVAGAVIGGAAYTAGKMVESMLGGNKQTSTNNPADSN*	>difsigSM017_L_0909_GCA_000513215.1 MRELTINEVNFIAAAGDFSYAELGGAVAAGAVGGAMTGAMAGGVGAGPGAVAGAVIGGAAYTAGKMVESMLGGNKQTSTNNPADSN*	>difsigSM017_L_0909_GCA_000513215.1 MRELTINEVNFIAAAGDFSYAELGGAVAAGAVGGAMTGAMAGGVGAGPGAVAGAVIGGAAYTAGKMVESMLGGNKQTSTNNPADSN*
v1_PLS_ae87b71cb9d6445a164cbdcbeac1b556354ab1d931dd5f8a4a9d403bd4acffc5	L_tr_Q841V4_Q841V4_ECOLX	44	50	25	1	1	47	1	50	1.52e-10	42	microcins.verified	TRUE	FALSE	GCA_000695485.1/GCA_000695485.1_smgenome_genomic|JGVB01000032.1|86115:86375:-1	v1_PLS_ae87b71cb9d6445a164cbdcbeac1b556354ab1d931dd5f8a4a9d403bd4acffc5	GCA_000695485.1/GCA_000695485.1_smgenome_genomic	JGVB01000032.1	86115	86375	-1	TRUE	ATG	AGGA	0.579	MRELTINEVNFIAAAGDFSYAELGGAVAAGAVGGAMTGAMAGGVGAGPGAVAGAVIGGAAYTAGKMVESMLGGNKQTSTNNPADSN*	FALSE	L_0910	GCA_000695485.1	difsigSM017	>L_0910_GCA_000695485.1 MRELTINEVNFIAAAGDFSYAELGGAVAAGAVGGAMTGAMAGGVGAGPGAVAGAVIGGAAYTAGKMVESMLGGNKQTSTNNPADSN*	>L_0910_GCA_000695485.1 MRELTINEVNFIAAAGDFSYAELGGAVAAGAVGGAMTGAMAGGVGAGPGAVAGAVIGGAAYTAGKMVESMLGGNKQTSTNNPADSN*	>difsigSM017_L_0910_GCA_000695485.1 MRELTINEVNFIAAAGDFSYAELGGAVAAGAVGGAMTGAMAGGVGAGPGAVAGAVIGGAAYTAGKMVESMLGGNKQTSTNNPADSN*	>difsigSM017_L_0910_GCA_000695485.1 MRELTINEVNFIAAAGDFSYAELGGAVAAGAVGGAMTGAMAGGVGAGPGAVAGAVIGGAAYTAGKMVESMLGGNKQTSTNNPADSN*
v1_PLS_ae87b71cb9d6445a164cbdcbeac1b556354ab1d931dd5f8a4a9d403bd4acffc5	L_tr_Q841V4_Q841V4_ECOLX	44	50	25	1	1	47	1	50	1.52e-10	42	microcins.verified	TRUE	FALSE	GCA_000735445.1/GCA_000735445.1_GSMA_DRAFTv1_genomic|JMPQ01000044.1|474738:474998:1	v1_PLS_ae87b71cb9d6445a164cbdcbeac1b556354ab1d931dd5f8a4a9d403bd4acffc5	GCA_000735445.1/GCA_000735445.1_GSMA_DRAFTv1_genomic	JMPQ01000044.1	474738	474998	1	TRUE	ATG	AGGA	0.59	MRELTINEVNFIAAAGDFSYAELGGAVAAGAVGGAMTGAMAGGVGAGPGAVAGAVIGGAAYTAGKMVESMLGGNKQTSTNNPADSN*	FALSE	L_0911	GCA_000735445.1	difsigSM017	>L_0911_GCA_000735445.1 MRELTINEVNFIAAAGDFSYAELGGAVAAGAVGGAMTGAMAGGVGAGPGAVAGAVIGGAAYTAGKMVESMLGGNKQTSTNNPADSN*	>L_0911_GCA_000735445.1 MRELTINEVNFIAAAGDFSYAELGGAVAAGAVGGAMTGAMAGGVGAGPGAVAGAVIGGAAYTAGKMVESMLGGNKQTSTNNPADSN*	>difsigSM017_L_0911_GCA_000735445.1 MRELTINEVNFIAAAGDFSYAELGGAVAAGAVGGAMTGAMAGGVGAGPGAVAGAVIGGAAYTAGKMVESMLGGNKQTSTNNPADSN*	>difsigSM017_L_0911_GCA_000735445.1 MRELTINEVNFIAAAGDFSYAELGGAVAAGAVGGAMTGAMAGGVGAGPGAVAGAVIGGAAYTAGKMVESMLGGNKQTSTNNPADSN*
v1_PLS_ae87b71cb9d6445a164cbdcbeac1b556354ab1d931dd5f8a4a9d403bd4acffc5	L_tr_Q841V4_Q841V4_ECOLX	44	50	25	1	1	47	1	50	1.52e-10	42	microcins.verified	TRUE	FALSE	GCA_000738535.1/GCA_000738535.1_ASM73853v1_genomic|JPQY01000040.1|54317:54577:1	v1_PLS_ae87b71cb9d6445a164cbdcbeac1b556354ab1d931dd5f8a4a9d403bd4acffc5	GCA_000738535.1/GCA_000738535.1_ASM73853v1_genomic	JPQY01000040.1	54317	54577	1	TRUE	ATG	AGGA	0.594	MRELTINEVNFIAAAGDFSYAELGGAVAAGAVGGAMTGAMAGGVGAGPGAVAGAVIGGAAYTAGKMVESMLGGNKQTSTNNPADSN*	FALSE	L_0912	GCA_000738535.1	difsigSM017	>L_0912_GCA_000738535.1 MRELTINEVNFIAAAGDFSYAELGGAVAAGAVGGAMTGAMAGGVGAGPGAVAGAVIGGAAYTAGKMVESMLGGNKQTSTNNPADSN*	>L_0912_GCA_000738535.1 MRELTINEVNFIAAAGDFSYAELGGAVAAGAVGGAMTGAMAGGVGAGPGAVAGAVIGGAAYTAGKMVESMLGGNKQTSTNNPADSN*	>difsigSM017_L_0912_GCA_000738535.1 MRELTINEVNFIAAAGDFSYAELGGAVAAGAVGGAMTGAMAGGVGAGPGAVAGAVIGGAAYTAGKMVESMLGGNKQTSTNNPADSN*	>difsigSM017_L_0912_GCA_000738535.1 MRELTINEVNFIAAAGDFSYAELGGAVAAGAVGGAMTGAMAGGVGAGPGAVAGAVIGGAAYTAGKMVESMLGGNKQTSTNNPADSN*
v1_PLS_ae87b71cb9d6445a164cbdcbeac1b556354ab1d931dd5f8a4a9d403bd4acffc5	L_tr_Q841V4_Q841V4_ECOLX	44	50	25	1	1	47	1	50	1.52e-10	42	microcins.verified	TRUE	FALSE	GCA_001051865.1/GCA_001051865.1_ASM105186v1_genomic|LFJS01000012.1|1426896:1427156:-1	v1_PLS_ae87b71cb9d6445a164cbdcbeac1b556354ab1d931dd5f8a4a9d403bd4acffc5	GCA_001051865.1/GCA_001051865.1_ASM105186v1_genomic	LFJS01000012.1	1426896	1427156	-1	TRUE	ATG	AGGA	0.59	MRELTINEVNFIAAAGDFSYAELGGAVAAGAVGGAMTGAMAGGVGAGPGAVAGAVIGGAAYTAGKMVESMLGGNKQTSTNNPADSN*	FALSE	L_0915	GCA_001051865.1	difsigSM017	>L_0915_GCA_001051865.1 MRELTINEVNFIAAAGDFSYAELGGAVAAGAVGGAMTGAMAGGVGAGPGAVAGAVIGGAAYTAGKMVESMLGGNKQTSTNNPADSN*	>L_0915_GCA_001051865.1 MRELTINEVNFIAAAGDFSYAELGGAVAAGAVGGAMTGAMAGGVGAGPGAVAGAVIGGAAYTAGKMVESMLGGNKQTSTNNPADSN*	>difsigSM017_L_0915_GCA_001051865.1 MRELTINEVNFIAAAGDFSYAELGGAVAAGAVGGAMTGAMAGGVGAGPGAVAGAVIGGAAYTAGKMVESMLGGNKQTSTNNPADSN*	>difsigSM017_L_0915_GCA_001051865.1 MRELTINEVNFIAAAGDFSYAELGGAVAAGAVGGAMTGAMAGGVGAGPGAVAGAVIGGAAYTAGKMVESMLGGNKQTSTNNPADSN*
v1_PLS_ae87b71cb9d6445a164cbdcbeac1b556354ab1d931dd5f8a4a9d403bd4acffc5	L_tr_Q841V4_Q841V4_ECOLX	44	50	25	1	1	47	1	50	1.52e-10	42	microcins.verified	TRUE	FALSE	GCA_001060625.1/GCA_001060625.1_ASM106062v1_genomic|JVXJ01000110.1|4472:4732:-1	v1_PLS_ae87b71cb9d6445a164cbdcbeac1b556354ab1d931dd5f8a4a9d403bd4acffc5	GCA_001060625.1/GCA_001060625.1_ASM106062v1_genomic	JVXJ01000110.1	4472	4732	-1	TRUE	ATG	AGGA	0.586	MRELTINEVNFIAAAGDFSYAELGGAVAAGAVGGAMTGAMAGGVGAGPGAVAGAVIGGAAYTAGKMVESMLGGNKQTSTNNPADSN*	FALSE	L_0916	GCA_001060625.1	difsigSM017	>L_0916_GCA_001060625.1 MRELTINEVNFIAAAGDFSYAELGGAVAAGAVGGAMTGAMAGGVGAGPGAVAGAVIGGAAYTAGKMVESMLGGNKQTSTNNPADSN*	>L_0916_GCA_001060625.1 MRELTINEVNFIAAAGDFSYAELGGAVAAGAVGGAMTGAMAGGVGAGPGAVAGAVIGGAAYTAGKMVESMLGGNKQTSTNNPADSN*	>difsigSM017_L_0916_GCA_001060625.1 MRELTINEVNFIAAAGDFSYAELGGAVAAGAVGGAMTGAMAGGVGAGPGAVAGAVIGGAAYTAGKMVESMLGGNKQTSTNNPADSN*	>difsigSM017_L_0916_GCA_001060625.1 MRELTINEVNFIAAAGDFSYAELGGAVAAGAVGGAMTGAMAGGVGAGPGAVAGAVIGGAAYTAGKMVESMLGGNKQTSTNNPADSN*
v1_PLS_ae87b71cb9d6445a164cbdcbeac1b556354ab1d931dd5f8a4a9d403bd4acffc5	L_tr_Q841V4_Q841V4_ECOLX	44	50	25	1	1	47	1	50	1.52e-10	42	microcins.verified	TRUE	FALSE	GCA_001063325.1/GCA_001063325.1_ASM106332v1_genomic|JVIF01000029.1|11200:11460:1	v1_PLS_ae87b71cb9d6445a164cbdcbeac1b556354ab1d931dd5f8a4a9d403bd4acffc5	GCA_001063325.1/GCA_001063325.1_ASM106332v1_genomic	JVIF01000029.1	11200	11460	1	TRUE	ATG	AGGA	0.59	MRELTINEVNFIAAAGDFSYAELGGAVAAGAVGGAMTGAMAGGVGAGPGAVAGAVIGGAAYTAGKMVESMLGGNKQTSTNNPADSN*	FALSE	L_0917	GCA_001063325.1	difsigSM017	>L_0917_GCA_001063325.1 MRELTINEVNFIAAAGDFSYAELGGAVAAGAVGGAMTGAMAGGVGAGPGAVAGAVIGGAAYTAGKMVESMLGGNKQTSTNNPADSN*	>L_0917_GCA_001063325.1 MRELTINEVNFIAAAGDFSYAELGGAVAAGAVGGAMTGAMAGGVGAGPGAVAGAVIGGAAYTAGKMVESMLGGNKQTSTNNPADSN*	>difsigSM017_L_0917_GCA_001063325.1 MRELTINEVNFIAAAGDFSYAELGGAVAAGAVGGAMTGAMAGGVGAGPGAVAGAVIGGAAYTAGKMVESMLGGNKQTSTNNPADSN*	>difsigSM017_L_0917_GCA_001063325.1 MRELTINEVNFIAAAGDFSYAELGGAVAAGAVGGAMTGAMAGGVGAGPGAVAGAVIGGAAYTAGKMVESMLGGNKQTSTNNPADSN*
v1_PLS_ae87b71cb9d6445a164cbdcbeac1b556354ab1d931dd5f8a4a9d403bd4acffc5	L_tr_Q841V4_Q841V4_ECOLX	44	50	25	1	1	47	1	50	1.52e-10	42	microcins.verified	TRUE	FALSE	GCA_001063375.1/GCA_001063375.1_ASM106337v1_genomic|JVHU01000006.1|105339:105599:-1	v1_PLS_ae87b71cb9d6445a164cbdcbeac1b556354ab1d931dd5f8a4a9d403bd4acffc5	GCA_001063375.1/GCA_001063375.1_ASM106337v1_genomic	JVHU01000006.1	105339	105599	-1	TRUE	ATG	AGGA	0.586	MRELTINEVNFIAAAGDFSYAELGGAVAAGAVGGAMTGAMAGGVGAGPGAVAGAVIGGAAYTAGKMVESMLGGNKQTSTNNPADSN*	FALSE	L_0918	GCA_001063375.1	difsigSM017	>L_0918_GCA_001063375.1 MRELTINEVNFIAAAGDFSYAELGGAVAAGAVGGAMTGAMAGGVGAGPGAVAGAVIGGAAYTAGKMVESMLGGNKQTSTNNPADSN*	>L_0918_GCA_001063375.1 MRELTINEVNFIAAAGDFSYAELGGAVAAGAVGGAMTGAMAGGVGAGPGAVAGAVIGGAAYTAGKMVESMLGGNKQTSTNNPADSN*	>difsigSM017_L_0918_GCA_001063375.1 MRELTINEVNFIAAAGDFSYAELGGAVAAGAVGGAMTGAMAGGVGAGPGAVAGAVIGGAAYTAGKMVESMLGGNKQTSTNNPADSN*	>difsigSM017_L_0918_GCA_001063375.1 MRELTINEVNFIAAAGDFSYAELGGAVAAGAVGGAMTGAMAGGVGAGPGAVAGAVIGGAAYTAGKMVESMLGGNKQTSTNNPADSN*
v1_PLS_ae87b71cb9d6445a164cbdcbeac1b556354ab1d931dd5f8a4a9d403bd4acffc5	L_tr_Q841V4_Q841V4_ECOLX	44	50	25	1	1	47	1	50	1.52e-10	42	microcins.verified	TRUE	FALSE	GCA_001064715.1/GCA_001064715.1_ASM106471v1_genomic|JVJT01000023.1|56847:57107:-1	v1_PLS_ae87b71cb9d6445a164cbdcbeac1b556354ab1d931dd5f8a4a9d403bd4acffc5	GCA_001064715.1/GCA_001064715.1_ASM106471v1_genomic	JVJT01000023.1	56847	57107	-1	TRUE	ATG	AGGA	0.586	MRELTINEVNFIAAAGDFSYAELGGAVAAGAVGGAMTGAMAGGVGAGPGAVAGAVIGGAAYTAGKMVESMLGGNKQTSTNNPADSN*	FALSE	L_0919	GCA_001064715.1	difsigSM017	>L_0919_GCA_001064715.1 MRELTINEVNFIAAAGDFSYAELGGAVAAGAVGGAMTGAMAGGVGAGPGAVAGAVIGGAAYTAGKMVESMLGGNKQTSTNNPADSN*	>L_0919_GCA_001064715.1 MRELTINEVNFIAAAGDFSYAELGGAVAAGAVGGAMTGAMAGGVGAGPGAVAGAVIGGAAYTAGKMVESMLGGNKQTSTNNPADSN*	>difsigSM017_L_0919_GCA_001064715.1 MRELTINEVNFIAAAGDFSYAELGGAVAAGAVGGAMTGAMAGGVGAGPGAVAGAVIGGAAYTAGKMVESMLGGNKQTSTNNPADSN*	>difsigSM017_L_0919_GCA_001064715.1 MRELTINEVNFIAAAGDFSYAELGGAVAAGAVGGAMTGAMAGGVGAGPGAVAGAVIGGAAYTAGKMVESMLGGNKQTSTNNPADSN*
v1_PLS_ae87b71cb9d6445a164cbdcbeac1b556354ab1d931dd5f8a4a9d403bd4acffc5	L_tr_Q841V4_Q841V4_ECOLX	44	50	25	1	1	47	1	50	1.52e-10	42	microcins.verified	TRUE	FALSE	GCA_001064835.1/GCA_001064835.1_ASM106483v1_genomic|JVIU01000050.1|13844:14104:1	v1_PLS_ae87b71cb9d6445a164cbdcbeac1b556354ab1d931dd5f8a4a9d403bd4acffc5	GCA_001064835.1/GCA_001064835.1_ASM106483v1_genomic	JVIU01000050.1	13844	14104	1	TRUE	ATG	AGGA	0.59	MRELTINEVNFIAAAGDFSYAELGGAVAAGAVGGAMTGAMAGGVGAGPGAVAGAVIGGAAYTAGKMVESMLGGNKQTSTNNPADSN*	FALSE	L_0920	GCA_001064835.1	difsigSM017	>L_0920_GCA_001064835.1 MRELTINEVNFIAAAGDFSYAELGGAVAAGAVGGAMTGAMAGGVGAGPGAVAGAVIGGAAYTAGKMVESMLGGNKQTSTNNPADSN*	>L_0920_GCA_001064835.1 MRELTINEVNFIAAAGDFSYAELGGAVAAGAVGGAMTGAMAGGVGAGPGAVAGAVIGGAAYTAGKMVESMLGGNKQTSTNNPADSN*	>difsigSM017_L_0920_GCA_001064835.1 MRELTINEVNFIAAAGDFSYAELGGAVAAGAVGGAMTGAMAGGVGAGPGAVAGAVIGGAAYTAGKMVESMLGGNKQTSTNNPADSN*	>difsigSM017_L_0920_GCA_001064835.1 MRELTINEVNFIAAAGDFSYAELGGAVAAGAVGGAMTGAMAGGVGAGPGAVAGAVIGGAAYTAGKMVESMLGGNKQTSTNNPADSN*
v1_PLS_ae87b71cb9d6445a164cbdcbeac1b556354ab1d931dd5f8a4a9d403bd4acffc5	L_tr_Q841V4_Q841V4_ECOLX	44	50	25	1	1	47	1	50	1.52e-10	42	microcins.verified	TRUE	FALSE	GCA_001064855.1/GCA_001064855.1_ASM106485v1_genomic|JVIS01000056.1|57084:57344:-1	v1_PLS_ae87b71cb9d6445a164cbdcbeac1b556354ab1d931dd5f8a4a9d403bd4acffc5	GCA_001064855.1/GCA_001064855.1_ASM106485v1_genomic	JVIS01000056.1	57084	57344	-1	TRUE	ATG	AGGA	0.586	MRELTINEVNFIAAAGDFSYAELGGAVAAGAVGGAMTGAMAGGVGAGPGAVAGAVIGGAAYTAGKMVESMLGGNKQTSTNNPADSN*	FALSE	L_0921	GCA_001064855.1	difsigSM017	>L_0921_GCA_001064855.1 MRELTINEVNFIAAAGDFSYAELGGAVAAGAVGGAMTGAMAGGVGAGPGAVAGAVIGGAAYTAGKMVESMLGGNKQTSTNNPADSN*	>L_0921_GCA_001064855.1 MRELTINEVNFIAAAGDFSYAELGGAVAAGAVGGAMTGAMAGGVGAGPGAVAGAVIGGAAYTAGKMVESMLGGNKQTSTNNPADSN*	>difsigSM017_L_0921_GCA_001064855.1 MRELTINEVNFIAAAGDFSYAELGGAVAAGAVGGAMTGAMAGGVGAGPGAVAGAVIGGAAYTAGKMVESMLGGNKQTSTNNPADSN*	>difsigSM017_L_0921_GCA_001064855.1 MRELTINEVNFIAAAGDFSYAELGGAVAAGAVGGAMTGAMAGGVGAGPGAVAGAVIGGAAYTAGKMVESMLGGNKQTSTNNPADSN*
v1_PLS_ae87b71cb9d6445a164cbdcbeac1b556354ab1d931dd5f8a4a9d403bd4acffc5	L_tr_Q841V4_Q841V4_ECOLX	44	50	25	1	1	47	1	50	1.52e-10	42	microcins.verified	TRUE	FALSE	GCA_001064975.1/GCA_001064975.1_ASM106497v1_genomic|JVGM01000008.1|450600:450860:1	v1_PLS_ae87b71cb9d6445a164cbdcbeac1b556354ab1d931dd5f8a4a9d403bd4acffc5	GCA_001064975.1/GCA_001064975.1_ASM106497v1_genomic	JVGM01000008.1	450600	450860	1	TRUE	ATG	AGGA	0.59	MRELTINEVNFIAAAGDFSYAELGGAVAAGAVGGAMTGAMAGGVGAGPGAVAGAVIGGAAYTAGKMVESMLGGNKQTSTNNPADSN*	FALSE	L_0922	GCA_001064975.1	difsigSM017	>L_0922_GCA_001064975.1 MRELTINEVNFIAAAGDFSYAELGGAVAAGAVGGAMTGAMAGGVGAGPGAVAGAVIGGAAYTAGKMVESMLGGNKQTSTNNPADSN*	>L_0922_GCA_001064975.1 MRELTINEVNFIAAAGDFSYAELGGAVAAGAVGGAMTGAMAGGVGAGPGAVAGAVIGGAAYTAGKMVESMLGGNKQTSTNNPADSN*	>difsigSM017_L_0922_GCA_001064975.1 MRELTINEVNFIAAAGDFSYAELGGAVAAGAVGGAMTGAMAGGVGAGPGAVAGAVIGGAAYTAGKMVESMLGGNKQTSTNNPADSN*	>difsigSM017_L_0922_GCA_001064975.1 MRELTINEVNFIAAAGDFSYAELGGAVAAGAVGGAMTGAMAGGVGAGPGAVAGAVIGGAAYTAGKMVESMLGGNKQTSTNNPADSN*
v1_PLS_ae87b71cb9d6445a164cbdcbeac1b556354ab1d931dd5f8a4a9d403bd4acffc5	L_tr_Q841V4_Q841V4_ECOLX	44	50	25	1	1	47	1	50	1.52e-10	42	microcins.verified	TRUE	FALSE	GCA_001065325.1/GCA_001065325.1_ASM106532v1_genomic|JVDI01000006.1|56710:56970:-1	v1_PLS_ae87b71cb9d6445a164cbdcbeac1b556354ab1d931dd5f8a4a9d403bd4acffc5	GCA_001065325.1/GCA_001065325.1_ASM106532v1_genomic	JVDI01000006.1	56710	56970	-1	TRUE	ATG	AGGA	0.579	MRELTINEVNFIAAAGDFSYAELGGAVAAGAVGGAMTGAMAGGVGAGPGAVAGAVIGGAAYTAGKMVESMLGGNKQTSTNNPADSN*	FALSE	L_0923	GCA_001065325.1	difsigSM017	>L_0923_GCA_001065325.1 MRELTINEVNFIAAAGDFSYAELGGAVAAGAVGGAMTGAMAGGVGAGPGAVAGAVIGGAAYTAGKMVESMLGGNKQTSTNNPADSN*	>L_0923_GCA_001065325.1 MRELTINEVNFIAAAGDFSYAELGGAVAAGAVGGAMTGAMAGGVGAGPGAVAGAVIGGAAYTAGKMVESMLGGNKQTSTNNPADSN*	>difsigSM017_L_0923_GCA_001065325.1 MRELTINEVNFIAAAGDFSYAELGGAVAAGAVGGAMTGAMAGGVGAGPGAVAGAVIGGAAYTAGKMVESMLGGNKQTSTNNPADSN*	>difsigSM017_L_0923_GCA_001065325.1 MRELTINEVNFIAAAGDFSYAELGGAVAAGAVGGAMTGAMAGGVGAGPGAVAGAVIGGAAYTAGKMVESMLGGNKQTSTNNPADSN*
v1_PLS_ae87b71cb9d6445a164cbdcbeac1b556354ab1d931dd5f8a4a9d403bd4acffc5	L_tr_Q841V4_Q841V4_ECOLX	44	50	25	1	1	47	1	50	1.52e-10	42	microcins.verified	TRUE	FALSE	GCA_001417865.2/GCA_001417865.2_ASM141786v2_genomic|CP013046.2|2597159:2597419:-1	v1_PLS_ae87b71cb9d6445a164cbdcbeac1b556354ab1d931dd5f8a4a9d403bd4acffc5	GCA_001417865.2/GCA_001417865.2_ASM141786v2_genomic	CP013046.2	2597159	2597419	-1	TRUE	ATG	AGGA	0.575	MRELTINEVNFIAAAGDFSYAELGGAVAAGAVGGAMTGAMAGGVGAGPGAVAGAVIGGAAYTAGKMVESMLGGNKQTSTNNPADSN*	FALSE	L_0924	GCA_001417865.2	difsigSM017	>L_0924_GCA_001417865.2 MRELTINEVNFIAAAGDFSYAELGGAVAAGAVGGAMTGAMAGGVGAGPGAVAGAVIGGAAYTAGKMVESMLGGNKQTSTNNPADSN*	>L_0924_GCA_001417865.2 MRELTINEVNFIAAAGDFSYAELGGAVAAGAVGGAMTGAMAGGVGAGPGAVAGAVIGGAAYTAGKMVESMLGGNKQTSTNNPADSN*	>difsigSM017_L_0924_GCA_001417865.2 MRELTINEVNFIAAAGDFSYAELGGAVAAGAVGGAMTGAMAGGVGAGPGAVAGAVIGGAAYTAGKMVESMLGGNKQTSTNNPADSN*	>difsigSM017_L_0924_GCA_001417865.2 MRELTINEVNFIAAAGDFSYAELGGAVAAGAVGGAMTGAMAGGVGAGPGAVAGAVIGGAAYTAGKMVESMLGGNKQTSTNNPADSN*
v1_PLS_ae87b71cb9d6445a164cbdcbeac1b556354ab1d931dd5f8a4a9d403bd4acffc5	L_tr_Q841V4_Q841V4_ECOLX	44	50	25	1	1	47	1	50	1.52e-10	42	microcins.verified	TRUE	FALSE	GCA_001539985.1/GCA_001539985.1_12045_8_24_genomic|FCGF01000006.1|261400:261660:1	v1_PLS_ae87b71cb9d6445a164cbdcbeac1b556354ab1d931dd5f8a4a9d403bd4acffc5	GCA_001539985.1/GCA_001539985.1_12045_8_24_genomic	FCGF01000006.1	261400	261660	1	TRUE	ATG	AGGA	0.586	MRELTINEVNFIAAAGDFSYAELGGAVAAGAVGGAMTGAMAGGVGAGPGAVAGAVIGGAAYTAGKMVESMLGGNKQTSTNNPADSN*	FALSE	L_0925	GCA_001539985.1	difsigSM017	>L_0925_GCA_001539985.1 MRELTINEVNFIAAAGDFSYAELGGAVAAGAVGGAMTGAMAGGVGAGPGAVAGAVIGGAAYTAGKMVESMLGGNKQTSTNNPADSN*	>L_0925_GCA_001539985.1 MRELTINEVNFIAAAGDFSYAELGGAVAAGAVGGAMTGAMAGGVGAGPGAVAGAVIGGAAYTAGKMVESMLGGNKQTSTNNPADSN*	>difsigSM017_L_0925_GCA_001539985.1 MRELTINEVNFIAAAGDFSYAELGGAVAAGAVGGAMTGAMAGGVGAGPGAVAGAVIGGAAYTAGKMVESMLGGNKQTSTNNPADSN*	>difsigSM017_L_0925_GCA_001539985.1 MRELTINEVNFIAAAGDFSYAELGGAVAAGAVGGAMTGAMAGGVGAGPGAVAGAVIGGAAYTAGKMVESMLGGNKQTSTNNPADSN*
v1_PLS_ae87b71cb9d6445a164cbdcbeac1b556354ab1d931dd5f8a4a9d403bd4acffc5	L_tr_Q841V4_Q841V4_ECOLX	44	50	25	1	1	47	1	50	1.52e-10	42	microcins.verified	TRUE	FALSE	GCA_001672055.1/GCA_001672055.1_ASM167205v1_genomic|CP016032.1|2356511:2356771:-1	v1_PLS_ae87b71cb9d6445a164cbdcbeac1b556354ab1d931dd5f8a4a9d403bd4acffc5	GCA_001672055.1/GCA_001672055.1_ASM167205v1_genomic	CP016032.1	2356511	2356771	-1	TRUE	ATG	AGGA	0.575	MRELTINEVNFIAAAGDFSYAELGGAVAAGAVGGAMTGAMAGGVGAGPGAVAGAVIGGAAYTAGKMVESMLGGNKQTSTNNPADSN*	FALSE	L_0926	GCA_001672055.1	difsigSM017	>L_0926_GCA_001672055.1 MRELTINEVNFIAAAGDFSYAELGGAVAAGAVGGAMTGAMAGGVGAGPGAVAGAVIGGAAYTAGKMVESMLGGNKQTSTNNPADSN*	>L_0926_GCA_001672055.1 MRELTINEVNFIAAAGDFSYAELGGAVAAGAVGGAMTGAMAGGVGAGPGAVAGAVIGGAAYTAGKMVESMLGGNKQTSTNNPADSN*	>difsigSM017_L_0926_GCA_001672055.1 MRELTINEVNFIAAAGDFSYAELGGAVAAGAVGGAMTGAMAGGVGAGPGAVAGAVIGGAAYTAGKMVESMLGGNKQTSTNNPADSN*	>difsigSM017_L_0926_GCA_001672055.1 MRELTINEVNFIAAAGDFSYAELGGAVAAGAVGGAMTGAMAGGVGAGPGAVAGAVIGGAAYTAGKMVESMLGGNKQTSTNNPADSN*
v1_PLS_ae87b71cb9d6445a164cbdcbeac1b556354ab1d931dd5f8a4a9d403bd4acffc5	L_tr_Q841V4_Q841V4_ECOLX	44	50	25	1	1	47	1	50	1.52e-10	42	microcins.verified	TRUE	FALSE	GCA_001716895.1/GCA_001716895.1_ASM171689v1_genomic|LIAI01000001.1|1653821:1654081:1	v1_PLS_ae87b71cb9d6445a164cbdcbeac1b556354ab1d931dd5f8a4a9d403bd4acffc5	GCA_001716895.1/GCA_001716895.1_ASM171689v1_genomic	LIAI01000001.1	1653821	1654081	1	TRUE	ATG	AGGA	0.582	MRELTINEVNFIAAAGDFSYAELGGAVAAGAVGGAMTGAMAGGVGAGPGAVAGAVIGGAAYTAGKMVESMLGGNKQTSTNNPADSN*	FALSE	L_0927	GCA_001716895.1	difsigSM017	>L_0927_GCA_001716895.1 MRELTINEVNFIAAAGDFSYAELGGAVAAGAVGGAMTGAMAGGVGAGPGAVAGAVIGGAAYTAGKMVESMLGGNKQTSTNNPADSN*	>L_0927_GCA_001716895.1 MRELTINEVNFIAAAGDFSYAELGGAVAAGAVGGAMTGAMAGGVGAGPGAVAGAVIGGAAYTAGKMVESMLGGNKQTSTNNPADSN*	>difsigSM017_L_0927_GCA_001716895.1 MRELTINEVNFIAAAGDFSYAELGGAVAAGAVGGAMTGAMAGGVGAGPGAVAGAVIGGAAYTAGKMVESMLGGNKQTSTNNPADSN*	>difsigSM017_L_0927_GCA_001716895.1 MRELTINEVNFIAAAGDFSYAELGGAVAAGAVGGAMTGAMAGGVGAGPGAVAGAVIGGAAYTAGKMVESMLGGNKQTSTNNPADSN*
v1_PLS_ae87b71cb9d6445a164cbdcbeac1b556354ab1d931dd5f8a4a9d403bd4acffc5	L_tr_Q841V4_Q841V4_ECOLX	44	50	25	1	1	47	1	50	1.52e-10	42	microcins.verified	TRUE	FALSE	GCA_001756295.1/GCA_001756295.1_ASM175629v1_genomic|MAJI01000031.1|110772:111032:-1	v1_PLS_ae87b71cb9d6445a164cbdcbeac1b556354ab1d931dd5f8a4a9d403bd4acffc5	GCA_001756295.1/GCA_001756295.1_ASM175629v1_genomic	MAJI01000031.1	110772	111032	-1	TRUE	ATG	AGGA	0.579	MRELTINEVNFIAAAGDFSYAELGGAVAAGAVGGAMTGAMAGGVGAGPGAVAGAVIGGAAYTAGKMVESMLGGNKQTSTNNPADSN*	FALSE	L_0928	GCA_001756295.1	difsigSM017	>L_0928_GCA_001756295.1 MRELTINEVNFIAAAGDFSYAELGGAVAAGAVGGAMTGAMAGGVGAGPGAVAGAVIGGAAYTAGKMVESMLGGNKQTSTNNPADSN*	>L_0928_GCA_001756295.1 MRELTINEVNFIAAAGDFSYAELGGAVAAGAVGGAMTGAMAGGVGAGPGAVAGAVIGGAAYTAGKMVESMLGGNKQTSTNNPADSN*	>difsigSM017_L_0928_GCA_001756295.1 MRELTINEVNFIAAAGDFSYAELGGAVAAGAVGGAMTGAMAGGVGAGPGAVAGAVIGGAAYTAGKMVESMLGGNKQTSTNNPADSN*	>difsigSM017_L_0928_GCA_001756295.1 MRELTINEVNFIAAAGDFSYAELGGAVAAGAVGGAMTGAMAGGVGAGPGAVAGAVIGGAAYTAGKMVESMLGGNKQTSTNNPADSN*
v1_PLS_ae87b71cb9d6445a164cbdcbeac1b556354ab1d931dd5f8a4a9d403bd4acffc5	L_tr_Q841V4_Q841V4_ECOLX	44	50	25	1	1	47	1	50	1.52e-10	42	microcins.verified	TRUE	FALSE	GCA_002029205.1/GCA_002029205.1_ASM202920v1_genomic|MVGA01000003.1|83417:83677:1	v1_PLS_ae87b71cb9d6445a164cbdcbeac1b556354ab1d931dd5f8a4a9d403bd4acffc5	GCA_002029205.1/GCA_002029205.1_ASM202920v1_genomic	MVGA01000003.1	83417	83677	1	TRUE	ATG	AGGA	0.582	MRELTINEVNFIAAAGDFSYAELGGAVAAGAVGGAMTGAMAGGVGAGPGAVAGAVIGGAAYTAGKMVESMLGGNKQTSTNNPADSN*	FALSE	L_0929	GCA_002029205.1	difsigSM017	>L_0929_GCA_002029205.1 MRELTINEVNFIAAAGDFSYAELGGAVAAGAVGGAMTGAMAGGVGAGPGAVAGAVIGGAAYTAGKMVESMLGGNKQTSTNNPADSN*	>L_0929_GCA_002029205.1 MRELTINEVNFIAAAGDFSYAELGGAVAAGAVGGAMTGAMAGGVGAGPGAVAGAVIGGAAYTAGKMVESMLGGNKQTSTNNPADSN*	>difsigSM017_L_0929_GCA_002029205.1 MRELTINEVNFIAAAGDFSYAELGGAVAAGAVGGAMTGAMAGGVGAGPGAVAGAVIGGAAYTAGKMVESMLGGNKQTSTNNPADSN*	>difsigSM017_L_0929_GCA_002029205.1 MRELTINEVNFIAAAGDFSYAELGGAVAAGAVGGAMTGAMAGGVGAGPGAVAGAVIGGAAYTAGKMVESMLGGNKQTSTNNPADSN*
v1_PLS_ae87b71cb9d6445a164cbdcbeac1b556354ab1d931dd5f8a4a9d403bd4acffc5	L_tr_Q841V4_Q841V4_ECOLX	44	50	25	1	1	47	1	50	1.52e-10	42	microcins.verified	TRUE	FALSE	GCA_002029225.1/GCA_002029225.1_ASM202922v1_genomic|MVGB01000001.1|82277:82537:1	v1_PLS_ae87b71cb9d6445a164cbdcbeac1b556354ab1d931dd5f8a4a9d403bd4acffc5	GCA_002029225.1/GCA_002029225.1_ASM202922v1_genomic	MVGB01000001.1	82277	82537	1	TRUE	ATG	AGGA	0.582	MRELTINEVNFIAAAGDFSYAELGGAVAAGAVGGAMTGAMAGGVGAGPGAVAGAVIGGAAYTAGKMVESMLGGNKQTSTNNPADSN*	FALSE	L_0930	GCA_002029225.1	difsigSM017	>L_0930_GCA_002029225.1 MRELTINEVNFIAAAGDFSYAELGGAVAAGAVGGAMTGAMAGGVGAGPGAVAGAVIGGAAYTAGKMVESMLGGNKQTSTNNPADSN*	>L_0930_GCA_002029225.1 MRELTINEVNFIAAAGDFSYAELGGAVAAGAVGGAMTGAMAGGVGAGPGAVAGAVIGGAAYTAGKMVESMLGGNKQTSTNNPADSN*	>difsigSM017_L_0930_GCA_002029225.1 MRELTINEVNFIAAAGDFSYAELGGAVAAGAVGGAMTGAMAGGVGAGPGAVAGAVIGGAAYTAGKMVESMLGGNKQTSTNNPADSN*	>difsigSM017_L_0930_GCA_002029225.1 MRELTINEVNFIAAAGDFSYAELGGAVAAGAVGGAMTGAMAGGVGAGPGAVAGAVIGGAAYTAGKMVESMLGGNKQTSTNNPADSN*
v1_PLS_ae87b71cb9d6445a164cbdcbeac1b556354ab1d931dd5f8a4a9d403bd4acffc5	L_tr_Q841V4_Q841V4_ECOLX	44	50	25	1	1	47	1	50	1.52e-10	42	microcins.verified	TRUE	FALSE	GCA_002094145.1/GCA_002094145.1_ASM209414v1_genomic|MTBF01000004.1|63327:63587:-1	v1_PLS_ae87b71cb9d6445a164cbdcbeac1b556354ab1d931dd5f8a4a9d403bd4acffc5	GCA_002094145.1/GCA_002094145.1_ASM209414v1_genomic	MTBF01000004.1	63327	63587	-1	TRUE	ATG	AGGA	0.575	MRELTINEVNFIAAAGDFSYAELGGAVAAGAVGGAMTGAMAGGVGAGPGAVAGAVIGGAAYTAGKMVESMLGGNKQTSTNNPADSN*	FALSE	L_0931	GCA_002094145.1	difsigSM017	>L_0931_GCA_002094145.1 MRELTINEVNFIAAAGDFSYAELGGAVAAGAVGGAMTGAMAGGVGAGPGAVAGAVIGGAAYTAGKMVESMLGGNKQTSTNNPADSN*	>L_0931_GCA_002094145.1 MRELTINEVNFIAAAGDFSYAELGGAVAAGAVGGAMTGAMAGGVGAGPGAVAGAVIGGAAYTAGKMVESMLGGNKQTSTNNPADSN*	>difsigSM017_L_0931_GCA_002094145.1 MRELTINEVNFIAAAGDFSYAELGGAVAAGAVGGAMTGAMAGGVGAGPGAVAGAVIGGAAYTAGKMVESMLGGNKQTSTNNPADSN*	>difsigSM017_L_0931_GCA_002094145.1 MRELTINEVNFIAAAGDFSYAELGGAVAAGAVGGAMTGAMAGGVGAGPGAVAGAVIGGAAYTAGKMVESMLGGNKQTSTNNPADSN*
v1_PLS_ae87b71cb9d6445a164cbdcbeac1b556354ab1d931dd5f8a4a9d403bd4acffc5	L_tr_Q841V4_Q841V4_ECOLX	44	50	25	1	1	47	1	50	1.52e-10	42	microcins.verified	TRUE	FALSE	GCA_002108655.1/GCA_002108655.1_ASM210865v1_genomic|MTEH01000003.1|365941:366201:1	v1_PLS_ae87b71cb9d6445a164cbdcbeac1b556354ab1d931dd5f8a4a9d403bd4acffc5	GCA_002108655.1/GCA_002108655.1_ASM210865v1_genomic	MTEH01000003.1	365941	366201	1	TRUE	ATG	AGGA	0.579	MRELTINEVNFIAAAGDFSYAELGGAVAAGAVGGAMTGAMAGGVGAGPGAVAGAVIGGAAYTAGKMVESMLGGNKQTSTNNPADSN*	FALSE	L_0932	GCA_002108655.1	difsigSM017	>L_0932_GCA_002108655.1 MRELTINEVNFIAAAGDFSYAELGGAVAAGAVGGAMTGAMAGGVGAGPGAVAGAVIGGAAYTAGKMVESMLGGNKQTSTNNPADSN*	>L_0932_GCA_002108655.1 MRELTINEVNFIAAAGDFSYAELGGAVAAGAVGGAMTGAMAGGVGAGPGAVAGAVIGGAAYTAGKMVESMLGGNKQTSTNNPADSN*	>difsigSM017_L_0932_GCA_002108655.1 MRELTINEVNFIAAAGDFSYAELGGAVAAGAVGGAMTGAMAGGVGAGPGAVAGAVIGGAAYTAGKMVESMLGGNKQTSTNNPADSN*	>difsigSM017_L_0932_GCA_002108655.1 MRELTINEVNFIAAAGDFSYAELGGAVAAGAVGGAMTGAMAGGVGAGPGAVAGAVIGGAAYTAGKMVESMLGGNKQTSTNNPADSN*
v1_PLS_ae87b71cb9d6445a164cbdcbeac1b556354ab1d931dd5f8a4a9d403bd4acffc5	L_tr_Q841V4_Q841V4_ECOLX	44	50	25	1	1	47	1	50	1.52e-10	42	microcins.verified	TRUE	FALSE	GCA_002220535.1/GCA_002220535.1_ASM222053v1_genomic|CP018927.1|1684734:1684994:-1	v1_PLS_ae87b71cb9d6445a164cbdcbeac1b556354ab1d931dd5f8a4a9d403bd4acffc5	GCA_002220535.1/GCA_002220535.1_ASM222053v1_genomic	CP018927.1	1684734	1684994	-1	TRUE	ATG	AGGA	0.575	MRELTINEVNFIAAAGDFSYAELGGAVAAGAVGGAMTGAMAGGVGAGPGAVAGAVIGGAAYTAGKMVESMLGGNKQTSTNNPADSN*	FALSE	L_0933	GCA_002220535.1	difsigSM017	>L_0933_GCA_002220535.1 MRELTINEVNFIAAAGDFSYAELGGAVAAGAVGGAMTGAMAGGVGAGPGAVAGAVIGGAAYTAGKMVESMLGGNKQTSTNNPADSN*	>L_0933_GCA_002220535.1 MRELTINEVNFIAAAGDFSYAELGGAVAAGAVGGAMTGAMAGGVGAGPGAVAGAVIGGAAYTAGKMVESMLGGNKQTSTNNPADSN*	>difsigSM017_L_0933_GCA_002220535.1 MRELTINEVNFIAAAGDFSYAELGGAVAAGAVGGAMTGAMAGGVGAGPGAVAGAVIGGAAYTAGKMVESMLGGNKQTSTNNPADSN*	>difsigSM017_L_0933_GCA_002220535.1 MRELTINEVNFIAAAGDFSYAELGGAVAAGAVGGAMTGAMAGGVGAGPGAVAGAVIGGAAYTAGKMVESMLGGNKQTSTNNPADSN*
v1_PLS_ae87b71cb9d6445a164cbdcbeac1b556354ab1d931dd5f8a4a9d403bd4acffc5	L_tr_Q841V4_Q841V4_ECOLX	44	50	25	1	1	47	1	50	1.52e-10	42	microcins.verified	TRUE	FALSE	GCA_002592035.1/GCA_002592035.1_ASM259203v1_genomic|NERL01000035.1|63550:63810:-1	v1_PLS_ae87b71cb9d6445a164cbdcbeac1b556354ab1d931dd5f8a4a9d403bd4acffc5	GCA_002592035.1/GCA_002592035.1_ASM259203v1_genomic	NERL01000035.1	63550	63810	-1	TRUE	ATG	AGGA	0.575	MRELTINEVNFIAAAGDFSYAELGGAVAAGAVGGAMTGAMAGGVGAGPGAVAGAVIGGAAYTAGKMVESMLGGNKQTSTNNPADSN*	FALSE	L_0934	GCA_002592035.1	difsigSM017	>L_0934_GCA_002592035.1 MRELTINEVNFIAAAGDFSYAELGGAVAAGAVGGAMTGAMAGGVGAGPGAVAGAVIGGAAYTAGKMVESMLGGNKQTSTNNPADSN*	>L_0934_GCA_002592035.1 MRELTINEVNFIAAAGDFSYAELGGAVAAGAVGGAMTGAMAGGVGAGPGAVAGAVIGGAAYTAGKMVESMLGGNKQTSTNNPADSN*	>difsigSM017_L_0934_GCA_002592035.1 MRELTINEVNFIAAAGDFSYAELGGAVAAGAVGGAMTGAMAGGVGAGPGAVAGAVIGGAAYTAGKMVESMLGGNKQTSTNNPADSN*	>difsigSM017_L_0934_GCA_002592035.1 MRELTINEVNFIAAAGDFSYAELGGAVAAGAVGGAMTGAMAGGVGAGPGAVAGAVIGGAAYTAGKMVESMLGGNKQTSTNNPADSN*
v1_PLS_ae87b71cb9d6445a164cbdcbeac1b556354ab1d931dd5f8a4a9d403bd4acffc5	L_tr_Q841V4_Q841V4_ECOLX	44	50	25	1	1	47	1	50	1.52e-10	42	microcins.verified	TRUE	FALSE	GCA_002899335.1/GCA_002899335.1_ASM289933v1_genomic|PPGC01000002.1|106639:106899:1	v1_PLS_ae87b71cb9d6445a164cbdcbeac1b556354ab1d931dd5f8a4a9d403bd4acffc5	GCA_002899335.1/GCA_002899335.1_ASM289933v1_genomic	PPGC01000002.1	106639	106899	1	TRUE	ATG	AGGA	0.579	MRELTINEVNFIAAAGDFSYAELGGAVAAGAVGGAMTGAMAGGVGAGPGAVAGAVIGGAAYTAGKMVESMLGGNKQTSTNNPADSN*	FALSE	L_0935	GCA_002899335.1	difsigSM017	>L_0935_GCA_002899335.1 MRELTINEVNFIAAAGDFSYAELGGAVAAGAVGGAMTGAMAGGVGAGPGAVAGAVIGGAAYTAGKMVESMLGGNKQTSTNNPADSN*	>L_0935_GCA_002899335.1 MRELTINEVNFIAAAGDFSYAELGGAVAAGAVGGAMTGAMAGGVGAGPGAVAGAVIGGAAYTAGKMVESMLGGNKQTSTNNPADSN*	>difsigSM017_L_0935_GCA_002899335.1 MRELTINEVNFIAAAGDFSYAELGGAVAAGAVGGAMTGAMAGGVGAGPGAVAGAVIGGAAYTAGKMVESMLGGNKQTSTNNPADSN*	>difsigSM017_L_0935_GCA_002899335.1 MRELTINEVNFIAAAGDFSYAELGGAVAAGAVGGAMTGAMAGGVGAGPGAVAGAVIGGAAYTAGKMVESMLGGNKQTSTNNPADSN*
v1_PLS_ae87b71cb9d6445a164cbdcbeac1b556354ab1d931dd5f8a4a9d403bd4acffc5	L_tr_Q841V4_Q841V4_ECOLX	44	50	25	1	1	47	1	50	1.52e-10	42	microcins.verified	TRUE	FALSE	GCA_002899375.1/GCA_002899375.1_ASM289937v1_genomic|PPGE01000006.1|105422:105682:1	v1_PLS_ae87b71cb9d6445a164cbdcbeac1b556354ab1d931dd5f8a4a9d403bd4acffc5	GCA_002899375.1/GCA_002899375.1_ASM289937v1_genomic	PPGE01000006.1	105422	105682	1	TRUE	ATG	AGGA	0.579	MRELTINEVNFIAAAGDFSYAELGGAVAAGAVGGAMTGAMAGGVGAGPGAVAGAVIGGAAYTAGKMVESMLGGNKQTSTNNPADSN*	FALSE	L_0937	GCA_002899375.1	difsigSM017	>L_0937_GCA_002899375.1 MRELTINEVNFIAAAGDFSYAELGGAVAAGAVGGAMTGAMAGGVGAGPGAVAGAVIGGAAYTAGKMVESMLGGNKQTSTNNPADSN*	>L_0937_GCA_002899375.1 MRELTINEVNFIAAAGDFSYAELGGAVAAGAVGGAMTGAMAGGVGAGPGAVAGAVIGGAAYTAGKMVESMLGGNKQTSTNNPADSN*	>difsigSM017_L_0937_GCA_002899375.1 MRELTINEVNFIAAAGDFSYAELGGAVAAGAVGGAMTGAMAGGVGAGPGAVAGAVIGGAAYTAGKMVESMLGGNKQTSTNNPADSN*	>difsigSM017_L_0937_GCA_002899375.1 MRELTINEVNFIAAAGDFSYAELGGAVAAGAVGGAMTGAMAGGVGAGPGAVAGAVIGGAAYTAGKMVESMLGGNKQTSTNNPADSN*
v1_PLS_ae87b71cb9d6445a164cbdcbeac1b556354ab1d931dd5f8a4a9d403bd4acffc5	L_tr_Q841V4_Q841V4_ECOLX	44	50	25	1	1	47	1	50	1.52e-10	42	microcins.verified	TRUE	FALSE	GCA_003032415.1/GCA_003032415.1_ASM303241v1_genomic|CP020501.1|2305087:2305347:-1	v1_PLS_ae87b71cb9d6445a164cbdcbeac1b556354ab1d931dd5f8a4a9d403bd4acffc5	GCA_003032415.1/GCA_003032415.1_ASM303241v1_genomic	CP020501.1	2305087	2305347	-1	TRUE	ATG	AGGA	0.582	MRELTINEVNFIAAAGDFSYAELGGAVAAGAVGGAMTGAMAGGVGAGPGAVAGAVIGGAAYTAGKMVESMLGGNKQTSTNNPADSN*	FALSE	L_0938	GCA_003032415.1	difsigSM017	>L_0938_GCA_003032415.1 MRELTINEVNFIAAAGDFSYAELGGAVAAGAVGGAMTGAMAGGVGAGPGAVAGAVIGGAAYTAGKMVESMLGGNKQTSTNNPADSN*	>L_0938_GCA_003032415.1 MRELTINEVNFIAAAGDFSYAELGGAVAAGAVGGAMTGAMAGGVGAGPGAVAGAVIGGAAYTAGKMVESMLGGNKQTSTNNPADSN*	>difsigSM017_L_0938_GCA_003032415.1 MRELTINEVNFIAAAGDFSYAELGGAVAAGAVGGAMTGAMAGGVGAGPGAVAGAVIGGAAYTAGKMVESMLGGNKQTSTNNPADSN*	>difsigSM017_L_0938_GCA_003032415.1 MRELTINEVNFIAAAGDFSYAELGGAVAAGAVGGAMTGAMAGGVGAGPGAVAGAVIGGAAYTAGKMVESMLGGNKQTSTNNPADSN*
v1_PLS_ae87b71cb9d6445a164cbdcbeac1b556354ab1d931dd5f8a4a9d403bd4acffc5	L_tr_Q841V4_Q841V4_ECOLX	44	50	25	1	1	47	1	50	1.52e-10	42	microcins.verified	TRUE	FALSE	GCA_003355135.1/GCA_003355135.1_ASM335513v1_genomic|CP031316.1|2346489:2346749:-1	v1_PLS_ae87b71cb9d6445a164cbdcbeac1b556354ab1d931dd5f8a4a9d403bd4acffc5	GCA_003355135.1/GCA_003355135.1_ASM335513v1_genomic	CP031316.1	2346489	2346749	-1	TRUE	ATG	AGGA	0.579	MRELTINEVNFIAAAGDFSYAELGGAVAAGAVGGAMTGAMAGGVGAGPGAVAGAVIGGAAYTAGKMVESMLGGNKQTSTNNPADSN*	FALSE	L_0939	GCA_003355135.1	difsigSM017	>L_0939_GCA_003355135.1 MRELTINEVNFIAAAGDFSYAELGGAVAAGAVGGAMTGAMAGGVGAGPGAVAGAVIGGAAYTAGKMVESMLGGNKQTSTNNPADSN*	>L_0939_GCA_003355135.1 MRELTINEVNFIAAAGDFSYAELGGAVAAGAVGGAMTGAMAGGVGAGPGAVAGAVIGGAAYTAGKMVESMLGGNKQTSTNNPADSN*	>difsigSM017_L_0939_GCA_003355135.1 MRELTINEVNFIAAAGDFSYAELGGAVAAGAVGGAMTGAMAGGVGAGPGAVAGAVIGGAAYTAGKMVESMLGGNKQTSTNNPADSN*	>difsigSM017_L_0939_GCA_003355135.1 MRELTINEVNFIAAAGDFSYAELGGAVAAGAVGGAMTGAMAGGVGAGPGAVAGAVIGGAAYTAGKMVESMLGGNKQTSTNNPADSN*
v1_PLS_ae87b71cb9d6445a164cbdcbeac1b556354ab1d931dd5f8a4a9d403bd4acffc5	L_tr_Q841V4_Q841V4_ECOLX	44	50	25	1	1	47	1	50	1.52e-10	42	microcins.verified	TRUE	FALSE	GCA_003428265.1/GCA_003428265.1_ASM342826v1_genomic|QVOI01000001.1|977867:978127:1	v1_PLS_ae87b71cb9d6445a164cbdcbeac1b556354ab1d931dd5f8a4a9d403bd4acffc5	GCA_003428265.1/GCA_003428265.1_ASM342826v1_genomic	QVOI01000001.1	977867	978127	1	TRUE	ATG	AGGA	0.582	MRELTINEVNFIAAAGDFSYAELGGAVAAGAVGGAMTGAMAGGVGAGPGAVAGAVIGGAAYTAGKMVESMLGGNKQTSTNNPADSN*	FALSE	L_0940	GCA_003428265.1	difsigSM017	>L_0940_GCA_003428265.1 MRELTINEVNFIAAAGDFSYAELGGAVAAGAVGGAMTGAMAGGVGAGPGAVAGAVIGGAAYTAGKMVESMLGGNKQTSTNNPADSN*	>L_0940_GCA_003428265.1 MRELTINEVNFIAAAGDFSYAELGGAVAAGAVGGAMTGAMAGGVGAGPGAVAGAVIGGAAYTAGKMVESMLGGNKQTSTNNPADSN*	>difsigSM017_L_0940_GCA_003428265.1 MRELTINEVNFIAAAGDFSYAELGGAVAAGAVGGAMTGAMAGGVGAGPGAVAGAVIGGAAYTAGKMVESMLGGNKQTSTNNPADSN*	>difsigSM017_L_0940_GCA_003428265.1 MRELTINEVNFIAAAGDFSYAELGGAVAAGAVGGAMTGAMAGGVGAGPGAVAGAVIGGAAYTAGKMVESMLGGNKQTSTNNPADSN*
v1_PLS_ae87b71cb9d6445a164cbdcbeac1b556354ab1d931dd5f8a4a9d403bd4acffc5	L_tr_Q841V4_Q841V4_ECOLX	44	50	25	1	1	47	1	50	1.52e-10	42	microcins.verified	TRUE	FALSE	GCA_003967055.1/GCA_003967055.1_ASM396705v1_genomic|AP019009.1|2327239:2327499:-1	v1_PLS_ae87b71cb9d6445a164cbdcbeac1b556354ab1d931dd5f8a4a9d403bd4acffc5	GCA_003967055.1/GCA_003967055.1_ASM396705v1_genomic	AP019009.1	2327239	2327499	-1	TRUE	ATG	AGGA	0.579	MRELTINEVNFIAAAGDFSYAELGGAVAAGAVGGAMTGAMAGGVGAGPGAVAGAVIGGAAYTAGKMVESMLGGNKQTSTNNPADSN*	FALSE	L_0941	GCA_003967055.1	difsigSM017	>L_0941_GCA_003967055.1 MRELTINEVNFIAAAGDFSYAELGGAVAAGAVGGAMTGAMAGGVGAGPGAVAGAVIGGAAYTAGKMVESMLGGNKQTSTNNPADSN*	>L_0941_GCA_003967055.1 MRELTINEVNFIAAAGDFSYAELGGAVAAGAVGGAMTGAMAGGVGAGPGAVAGAVIGGAAYTAGKMVESMLGGNKQTSTNNPADSN*	>difsigSM017_L_0941_GCA_003967055.1 MRELTINEVNFIAAAGDFSYAELGGAVAAGAVGGAMTGAMAGGVGAGPGAVAGAVIGGAAYTAGKMVESMLGGNKQTSTNNPADSN*	>difsigSM017_L_0941_GCA_003967055.1 MRELTINEVNFIAAAGDFSYAELGGAVAAGAVGGAMTGAMAGGVGAGPGAVAGAVIGGAAYTAGKMVESMLGGNKQTSTNNPADSN*
v1_PLS_ae87b71cb9d6445a164cbdcbeac1b556354ab1d931dd5f8a4a9d403bd4acffc5	L_tr_Q841V4_Q841V4_ECOLX	44	50	25	1	1	47	1	50	1.52e-10	42	microcins.verified	TRUE	FALSE	GCA_004570635.2/GCA_004570635.2_ASM457063v2_genomic|SPSG02000004.1|162118:162378:1	v1_PLS_ae87b71cb9d6445a164cbdcbeac1b556354ab1d931dd5f8a4a9d403bd4acffc5	GCA_004570635.2/GCA_004570635.2_ASM457063v2_genomic	SPSG02000004.1	162118	162378	1	TRUE	ATG	AGGA	0.59	MRELTINEVNFIAAAGDFSYAELGGAVAAGAVGGAMTGAMAGGVGAGPGAVAGAVIGGAAYTAGKMVESMLGGNKQTSTNNPADSN*	FALSE	L_0942	GCA_004570635.2	difsigSM017	>L_0942_GCA_004570635.2 MRELTINEVNFIAAAGDFSYAELGGAVAAGAVGGAMTGAMAGGVGAGPGAVAGAVIGGAAYTAGKMVESMLGGNKQTSTNNPADSN*	>L_0942_GCA_004570635.2 MRELTINEVNFIAAAGDFSYAELGGAVAAGAVGGAMTGAMAGGVGAGPGAVAGAVIGGAAYTAGKMVESMLGGNKQTSTNNPADSN*	>difsigSM017_L_0942_GCA_004570635.2 MRELTINEVNFIAAAGDFSYAELGGAVAAGAVGGAMTGAMAGGVGAGPGAVAGAVIGGAAYTAGKMVESMLGGNKQTSTNNPADSN*	>difsigSM017_L_0942_GCA_004570635.2 MRELTINEVNFIAAAGDFSYAELGGAVAAGAVGGAMTGAMAGGVGAGPGAVAGAVIGGAAYTAGKMVESMLGGNKQTSTNNPADSN*
v1_PLS_ae87b71cb9d6445a164cbdcbeac1b556354ab1d931dd5f8a4a9d403bd4acffc5	L_tr_Q841V4_Q841V4_ECOLX	44	50	25	1	1	47	1	50	1.52e-10	42	microcins.verified	TRUE	FALSE	GCA_004684145.1/GCA_004684145.1_ASM468414v1_genomic|SRIG01000290.1|24:284:1	v1_PLS_ae87b71cb9d6445a164cbdcbeac1b556354ab1d931dd5f8a4a9d403bd4acffc5	GCA_004684145.1/GCA_004684145.1_ASM468414v1_genomic	SRIG01000290.1	24	284	1	TRUE	ATG	AGGA	0.582	MRELTINEVNFIAAAGDFSYAELGGAVAAGAVGGAMTGAMAGGVGAGPGAVAGAVIGGAAYTAGKMVESMLGGNKQTSTNNPADSN*	FALSE	L_0943	GCA_004684145.1	difsigSM017	>L_0943_GCA_004684145.1 MRELTINEVNFIAAAGDFSYAELGGAVAAGAVGGAMTGAMAGGVGAGPGAVAGAVIGGAAYTAGKMVESMLGGNKQTSTNNPADSN*	>L_0943_GCA_004684145.1 MRELTINEVNFIAAAGDFSYAELGGAVAAGAVGGAMTGAMAGGVGAGPGAVAGAVIGGAAYTAGKMVESMLGGNKQTSTNNPADSN*	>difsigSM017_L_0943_GCA_004684145.1 MRELTINEVNFIAAAGDFSYAELGGAVAAGAVGGAMTGAMAGGVGAGPGAVAGAVIGGAAYTAGKMVESMLGGNKQTSTNNPADSN*	>difsigSM017_L_0943_GCA_004684145.1 MRELTINEVNFIAAAGDFSYAELGGAVAAGAVGGAMTGAMAGGVGAGPGAVAGAVIGGAAYTAGKMVESMLGGNKQTSTNNPADSN*
v1_PLS_ae87b71cb9d6445a164cbdcbeac1b556354ab1d931dd5f8a4a9d403bd4acffc5	L_tr_Q841V4_Q841V4_ECOLX	44	50	25	1	1	47	1	50	1.52e-10	42	microcins.verified	TRUE	FALSE	GCA_006711105.1/GCA_006711105.1_ASM671110v1_genomic|CP041124.1|2394082:2394342:-1	v1_PLS_ae87b71cb9d6445a164cbdcbeac1b556354ab1d931dd5f8a4a9d403bd4acffc5	GCA_006711105.1/GCA_006711105.1_ASM671110v1_genomic	CP041124.1	2394082	2394342	-1	TRUE	ATG	AGGA	0.586	MRELTINEVNFIAAAGDFSYAELGGAVAAGAVGGAMTGAMAGGVGAGPGAVAGAVIGGAAYTAGKMVESMLGGNKQTSTNNPADSN*	FALSE	L_0944	GCA_006711105.1	difsigSM017	>L_0944_GCA_006711105.1 MRELTINEVNFIAAAGDFSYAELGGAVAAGAVGGAMTGAMAGGVGAGPGAVAGAVIGGAAYTAGKMVESMLGGNKQTSTNNPADSN*	>L_0944_GCA_006711105.1 MRELTINEVNFIAAAGDFSYAELGGAVAAGAVGGAMTGAMAGGVGAGPGAVAGAVIGGAAYTAGKMVESMLGGNKQTSTNNPADSN*	>difsigSM017_L_0944_GCA_006711105.1 MRELTINEVNFIAAAGDFSYAELGGAVAAGAVGGAMTGAMAGGVGAGPGAVAGAVIGGAAYTAGKMVESMLGGNKQTSTNNPADSN*	>difsigSM017_L_0944_GCA_006711105.1 MRELTINEVNFIAAAGDFSYAELGGAVAAGAVGGAMTGAMAGGVGAGPGAVAGAVIGGAAYTAGKMVESMLGGNKQTSTNNPADSN*
v1_PLS_ae87b71cb9d6445a164cbdcbeac1b556354ab1d931dd5f8a4a9d403bd4acffc5	L_tr_Q841V4_Q841V4_ECOLX	44	50	25	1	1	47	1	50	1.52e-10	42	microcins.verified	TRUE	FALSE	GCA_006838705.1/GCA_006838705.1_ASM683870v1_genomic|CP041122.1|2394082:2394342:-1	v1_PLS_ae87b71cb9d6445a164cbdcbeac1b556354ab1d931dd5f8a4a9d403bd4acffc5	GCA_006838705.1/GCA_006838705.1_ASM683870v1_genomic	CP041122.1	2394082	2394342	-1	TRUE	ATG	AGGA	0.586	MRELTINEVNFIAAAGDFSYAELGGAVAAGAVGGAMTGAMAGGVGAGPGAVAGAVIGGAAYTAGKMVESMLGGNKQTSTNNPADSN*	FALSE	L_0945	GCA_006838705.1	difsigSM017	>L_0945_GCA_006838705.1 MRELTINEVNFIAAAGDFSYAELGGAVAAGAVGGAMTGAMAGGVGAGPGAVAGAVIGGAAYTAGKMVESMLGGNKQTSTNNPADSN*	>L_0945_GCA_006838705.1 MRELTINEVNFIAAAGDFSYAELGGAVAAGAVGGAMTGAMAGGVGAGPGAVAGAVIGGAAYTAGKMVESMLGGNKQTSTNNPADSN*	>difsigSM017_L_0945_GCA_006838705.1 MRELTINEVNFIAAAGDFSYAELGGAVAAGAVGGAMTGAMAGGVGAGPGAVAGAVIGGAAYTAGKMVESMLGGNKQTSTNNPADSN*	>difsigSM017_L_0945_GCA_006838705.1 MRELTINEVNFIAAAGDFSYAELGGAVAAGAVGGAMTGAMAGGVGAGPGAVAGAVIGGAAYTAGKMVESMLGGNKQTSTNNPADSN*
v1_PLS_ae87b71cb9d6445a164cbdcbeac1b556354ab1d931dd5f8a4a9d403bd4acffc5	L_tr_Q841V4_Q841V4_ECOLX	44	50	25	1	1	47	1	50	1.52e-10	42	microcins.verified	TRUE	FALSE	GCA_007280475.1/GCA_007280475.1_ASM728047v1_genomic|VKLT01000008.1|1086776:1087036:-1	v1_PLS_ae87b71cb9d6445a164cbdcbeac1b556354ab1d931dd5f8a4a9d403bd4acffc5	GCA_007280475.1/GCA_007280475.1_ASM728047v1_genomic	VKLT01000008.1	1086776	1087036	-1	TRUE	ATG	AGGA	0.579	MRELTINEVNFIAAAGDFSYAELGGAVAAGAVGGAMTGAMAGGVGAGPGAVAGAVIGGAAYTAGKMVESMLGGNKQTSTNNPADSN*	FALSE	L_0947	GCA_007280475.1	difsigSM017	>L_0947_GCA_007280475.1 MRELTINEVNFIAAAGDFSYAELGGAVAAGAVGGAMTGAMAGGVGAGPGAVAGAVIGGAAYTAGKMVESMLGGNKQTSTNNPADSN*	>L_0947_GCA_007280475.1 MRELTINEVNFIAAAGDFSYAELGGAVAAGAVGGAMTGAMAGGVGAGPGAVAGAVIGGAAYTAGKMVESMLGGNKQTSTNNPADSN*	>difsigSM017_L_0947_GCA_007280475.1 MRELTINEVNFIAAAGDFSYAELGGAVAAGAVGGAMTGAMAGGVGAGPGAVAGAVIGGAAYTAGKMVESMLGGNKQTSTNNPADSN*	>difsigSM017_L_0947_GCA_007280475.1 MRELTINEVNFIAAAGDFSYAELGGAVAAGAVGGAMTGAMAGGVGAGPGAVAGAVIGGAAYTAGKMVESMLGGNKQTSTNNPADSN*
v1_PLS_ae87b71cb9d6445a164cbdcbeac1b556354ab1d931dd5f8a4a9d403bd4acffc5	L_tr_Q841V4_Q841V4_ECOLX	44	50	25	1	1	47	1	50	1.52e-10	42	microcins.verified	TRUE	FALSE	GCA_008011745.1/GCA_008011745.1_ASM801174v1_genomic|VOUQ01000002.1|369689:369949:-1	v1_PLS_ae87b71cb9d6445a164cbdcbeac1b556354ab1d931dd5f8a4a9d403bd4acffc5	GCA_008011745.1/GCA_008011745.1_ASM801174v1_genomic	VOUQ01000002.1	369689	369949	-1	TRUE	ATG	AGGA	0.579	MRELTINEVNFIAAAGDFSYAELGGAVAAGAVGGAMTGAMAGGVGAGPGAVAGAVIGGAAYTAGKMVESMLGGNKQTSTNNPADSN*	FALSE	L_0948	GCA_008011745.1	difsigSM017	>L_0948_GCA_008011745.1 MRELTINEVNFIAAAGDFSYAELGGAVAAGAVGGAMTGAMAGGVGAGPGAVAGAVIGGAAYTAGKMVESMLGGNKQTSTNNPADSN*	>L_0948_GCA_008011745.1 MRELTINEVNFIAAAGDFSYAELGGAVAAGAVGGAMTGAMAGGVGAGPGAVAGAVIGGAAYTAGKMVESMLGGNKQTSTNNPADSN*	>difsigSM017_L_0948_GCA_008011745.1 MRELTINEVNFIAAAGDFSYAELGGAVAAGAVGGAMTGAMAGGVGAGPGAVAGAVIGGAAYTAGKMVESMLGGNKQTSTNNPADSN*	>difsigSM017_L_0948_GCA_008011745.1 MRELTINEVNFIAAAGDFSYAELGGAVAAGAVGGAMTGAMAGGVGAGPGAVAGAVIGGAAYTAGKMVESMLGGNKQTSTNNPADSN*
v1_PLS_ae87b71cb9d6445a164cbdcbeac1b556354ab1d931dd5f8a4a9d403bd4acffc5	L_tr_Q841V4_Q841V4_ECOLX	44	50	25	1	1	47	1	50	1.52e-10	42	microcins.verified	TRUE	FALSE	GCA_008011755.1/GCA_008011755.1_ASM801175v1_genomic|VOUR01000004.1|1107649:1107909:1	v1_PLS_ae87b71cb9d6445a164cbdcbeac1b556354ab1d931dd5f8a4a9d403bd4acffc5	GCA_008011755.1/GCA_008011755.1_ASM801175v1_genomic	VOUR01000004.1	1107649	1107909	1	TRUE	ATG	AGGA	0.582	MRELTINEVNFIAAAGDFSYAELGGAVAAGAVGGAMTGAMAGGVGAGPGAVAGAVIGGAAYTAGKMVESMLGGNKQTSTNNPADSN*	FALSE	L_0949	GCA_008011755.1	difsigSM017	>L_0949_GCA_008011755.1 MRELTINEVNFIAAAGDFSYAELGGAVAAGAVGGAMTGAMAGGVGAGPGAVAGAVIGGAAYTAGKMVESMLGGNKQTSTNNPADSN*	>L_0949_GCA_008011755.1 MRELTINEVNFIAAAGDFSYAELGGAVAAGAVGGAMTGAMAGGVGAGPGAVAGAVIGGAAYTAGKMVESMLGGNKQTSTNNPADSN*	>difsigSM017_L_0949_GCA_008011755.1 MRELTINEVNFIAAAGDFSYAELGGAVAAGAVGGAMTGAMAGGVGAGPGAVAGAVIGGAAYTAGKMVESMLGGNKQTSTNNPADSN*	>difsigSM017_L_0949_GCA_008011755.1 MRELTINEVNFIAAAGDFSYAELGGAVAAGAVGGAMTGAMAGGVGAGPGAVAGAVIGGAAYTAGKMVESMLGGNKQTSTNNPADSN*
v1_PLS_ae87b71cb9d6445a164cbdcbeac1b556354ab1d931dd5f8a4a9d403bd4acffc5	L_tr_Q841V4_Q841V4_ECOLX	44	50	25	1	1	47	1	50	1.52e-10	42	microcins.verified	TRUE	FALSE	GCA_008011775.1/GCA_008011775.1_ASM801177v1_genomic|VOUS01000030.1|456824:457084:1	v1_PLS_ae87b71cb9d6445a164cbdcbeac1b556354ab1d931dd5f8a4a9d403bd4acffc5	GCA_008011775.1/GCA_008011775.1_ASM801177v1_genomic	VOUS01000030.1	456824	457084	1	TRUE	ATG	AGGA	0.582	MRELTINEVNFIAAAGDFSYAELGGAVAAGAVGGAMTGAMAGGVGAGPGAVAGAVIGGAAYTAGKMVESMLGGNKQTSTNNPADSN*	FALSE	L_0950	GCA_008011775.1	difsigSM017	>L_0950_GCA_008011775.1 MRELTINEVNFIAAAGDFSYAELGGAVAAGAVGGAMTGAMAGGVGAGPGAVAGAVIGGAAYTAGKMVESMLGGNKQTSTNNPADSN*	>L_0950_GCA_008011775.1 MRELTINEVNFIAAAGDFSYAELGGAVAAGAVGGAMTGAMAGGVGAGPGAVAGAVIGGAAYTAGKMVESMLGGNKQTSTNNPADSN*	>difsigSM017_L_0950_GCA_008011775.1 MRELTINEVNFIAAAGDFSYAELGGAVAAGAVGGAMTGAMAGGVGAGPGAVAGAVIGGAAYTAGKMVESMLGGNKQTSTNNPADSN*	>difsigSM017_L_0950_GCA_008011775.1 MRELTINEVNFIAAAGDFSYAELGGAVAAGAVGGAMTGAMAGGVGAGPGAVAGAVIGGAAYTAGKMVESMLGGNKQTSTNNPADSN*
v1_PLS_ae87b71cb9d6445a164cbdcbeac1b556354ab1d931dd5f8a4a9d403bd4acffc5	L_tr_Q841V4_Q841V4_ECOLX	44	50	25	1	1	47	1	50	1.52e-10	42	microcins.verified	TRUE	FALSE	GCA_008011865.1/GCA_008011865.1_ASM801186v1_genomic|VOUW01000010.1|369233:369493:-1	v1_PLS_ae87b71cb9d6445a164cbdcbeac1b556354ab1d931dd5f8a4a9d403bd4acffc5	GCA_008011865.1/GCA_008011865.1_ASM801186v1_genomic	VOUW01000010.1	369233	369493	-1	TRUE	ATG	AGGA	0.579	MRELTINEVNFIAAAGDFSYAELGGAVAAGAVGGAMTGAMAGGVGAGPGAVAGAVIGGAAYTAGKMVESMLGGNKQTSTNNPADSN*	FALSE	L_0951	GCA_008011865.1	difsigSM017	>L_0951_GCA_008011865.1 MRELTINEVNFIAAAGDFSYAELGGAVAAGAVGGAMTGAMAGGVGAGPGAVAGAVIGGAAYTAGKMVESMLGGNKQTSTNNPADSN*	>L_0951_GCA_008011865.1 MRELTINEVNFIAAAGDFSYAELGGAVAAGAVGGAMTGAMAGGVGAGPGAVAGAVIGGAAYTAGKMVESMLGGNKQTSTNNPADSN*	>difsigSM017_L_0951_GCA_008011865.1 MRELTINEVNFIAAAGDFSYAELGGAVAAGAVGGAMTGAMAGGVGAGPGAVAGAVIGGAAYTAGKMVESMLGGNKQTSTNNPADSN*	>difsigSM017_L_0951_GCA_008011865.1 MRELTINEVNFIAAAGDFSYAELGGAVAAGAVGGAMTGAMAGGVGAGPGAVAGAVIGGAAYTAGKMVESMLGGNKQTSTNNPADSN*
v1_PLS_ae87b71cb9d6445a164cbdcbeac1b556354ab1d931dd5f8a4a9d403bd4acffc5	L_tr_Q841V4_Q841V4_ECOLX	44	50	25	1	1	47	1	50	1.52e-10	42	microcins.verified	TRUE	FALSE	GCA_008830745.1/GCA_008830745.1_ASM883074v1_genomic|WASU01000007.1|460065:460325:-1	v1_PLS_ae87b71cb9d6445a164cbdcbeac1b556354ab1d931dd5f8a4a9d403bd4acffc5	GCA_008830745.1/GCA_008830745.1_ASM883074v1_genomic	WASU01000007.1	460065	460325	-1	TRUE	ATG	AGGA	0.586	MRELTINEVNFIAAAGDFSYAELGGAVAAGAVGGAMTGAMAGGVGAGPGAVAGAVIGGAAYTAGKMVESMLGGNKQTSTNNPADSN*	FALSE	L_0952	GCA_008830745.1	difsigSM017	>L_0952_GCA_008830745.1 MRELTINEVNFIAAAGDFSYAELGGAVAAGAVGGAMTGAMAGGVGAGPGAVAGAVIGGAAYTAGKMVESMLGGNKQTSTNNPADSN*	>L_0952_GCA_008830745.1 MRELTINEVNFIAAAGDFSYAELGGAVAAGAVGGAMTGAMAGGVGAGPGAVAGAVIGGAAYTAGKMVESMLGGNKQTSTNNPADSN*	>difsigSM017_L_0952_GCA_008830745.1 MRELTINEVNFIAAAGDFSYAELGGAVAAGAVGGAMTGAMAGGVGAGPGAVAGAVIGGAAYTAGKMVESMLGGNKQTSTNNPADSN*	>difsigSM017_L_0952_GCA_008830745.1 MRELTINEVNFIAAAGDFSYAELGGAVAAGAVGGAMTGAMAGGVGAGPGAVAGAVIGGAAYTAGKMVESMLGGNKQTSTNNPADSN*
v1_PLS_ae87b71cb9d6445a164cbdcbeac1b556354ab1d931dd5f8a4a9d403bd4acffc5	L_tr_Q841V4_Q841V4_ECOLX	44	50	25	1	1	47	1	50	1.52e-10	42	microcins.verified	TRUE	FALSE	GCA_009936295.1/GCA_009936295.1_ASM993629v1_genomic|AP021873.1|2330513:2330773:-1	v1_PLS_ae87b71cb9d6445a164cbdcbeac1b556354ab1d931dd5f8a4a9d403bd4acffc5	GCA_009936295.1/GCA_009936295.1_ASM993629v1_genomic	AP021873.1	2330513	2330773	-1	TRUE	ATG	AGGA	0.579	MRELTINEVNFIAAAGDFSYAELGGAVAAGAVGGAMTGAMAGGVGAGPGAVAGAVIGGAAYTAGKMVESMLGGNKQTSTNNPADSN*	FALSE	L_0953	GCA_009936295.1	difsigSM017	>L_0953_GCA_009936295.1 MRELTINEVNFIAAAGDFSYAELGGAVAAGAVGGAMTGAMAGGVGAGPGAVAGAVIGGAAYTAGKMVESMLGGNKQTSTNNPADSN*	>L_0953_GCA_009936295.1 MRELTINEVNFIAAAGDFSYAELGGAVAAGAVGGAMTGAMAGGVGAGPGAVAGAVIGGAAYTAGKMVESMLGGNKQTSTNNPADSN*	>difsigSM017_L_0953_GCA_009936295.1 MRELTINEVNFIAAAGDFSYAELGGAVAAGAVGGAMTGAMAGGVGAGPGAVAGAVIGGAAYTAGKMVESMLGGNKQTSTNNPADSN*	>difsigSM017_L_0953_GCA_009936295.1 MRELTINEVNFIAAAGDFSYAELGGAVAAGAVGGAMTGAMAGGVGAGPGAVAGAVIGGAAYTAGKMVESMLGGNKQTSTNNPADSN*
v1_PLS_ae87b71cb9d6445a164cbdcbeac1b556354ab1d931dd5f8a4a9d403bd4acffc5	L_tr_Q841V4_Q841V4_ECOLX	44	50	25	1	1	47	1	50	1.52e-10	42	microcins.verified	TRUE	FALSE	GCA_010598185.1/GCA_010598185.1_ASM1059818v1_genomic|VKXT01000001.1|1066085:1066345:-1	v1_PLS_ae87b71cb9d6445a164cbdcbeac1b556354ab1d931dd5f8a4a9d403bd4acffc5	GCA_010598185.1/GCA_010598185.1_ASM1059818v1_genomic	VKXT01000001.1	1066085	1066345	-1	TRUE	ATG	AGGA	0.579	MRELTINEVNFIAAAGDFSYAELGGAVAAGAVGGAMTGAMAGGVGAGPGAVAGAVIGGAAYTAGKMVESMLGGNKQTSTNNPADSN*	FALSE	L_0954	GCA_010598185.1	difsigSM017	>L_0954_GCA_010598185.1 MRELTINEVNFIAAAGDFSYAELGGAVAAGAVGGAMTGAMAGGVGAGPGAVAGAVIGGAAYTAGKMVESMLGGNKQTSTNNPADSN*	>L_0954_GCA_010598185.1 MRELTINEVNFIAAAGDFSYAELGGAVAAGAVGGAMTGAMAGGVGAGPGAVAGAVIGGAAYTAGKMVESMLGGNKQTSTNNPADSN*	>difsigSM017_L_0954_GCA_010598185.1 MRELTINEVNFIAAAGDFSYAELGGAVAAGAVGGAMTGAMAGGVGAGPGAVAGAVIGGAAYTAGKMVESMLGGNKQTSTNNPADSN*	>difsigSM017_L_0954_GCA_010598185.1 MRELTINEVNFIAAAGDFSYAELGGAVAAGAVGGAMTGAMAGGVGAGPGAVAGAVIGGAAYTAGKMVESMLGGNKQTSTNNPADSN*
v1_PLS_ae87b71cb9d6445a164cbdcbeac1b556354ab1d931dd5f8a4a9d403bd4acffc5	L_tr_Q841V4_Q841V4_ECOLX	44	50	25	1	1	47	1	50	1.52e-10	42	microcins.verified	TRUE	FALSE	GCA_010598195.1/GCA_010598195.1_ASM1059819v1_genomic|VKXU01000007.1|23754:24014:1	v1_PLS_ae87b71cb9d6445a164cbdcbeac1b556354ab1d931dd5f8a4a9d403bd4acffc5	GCA_010598195.1/GCA_010598195.1_ASM1059819v1_genomic	VKXU01000007.1	23754	24014	1	TRUE	ATG	AGGA	0.582	MRELTINEVNFIAAAGDFSYAELGGAVAAGAVGGAMTGAMAGGVGAGPGAVAGAVIGGAAYTAGKMVESMLGGNKQTSTNNPADSN*	FALSE	L_0955	GCA_010598195.1	difsigSM017	>L_0955_GCA_010598195.1 MRELTINEVNFIAAAGDFSYAELGGAVAAGAVGGAMTGAMAGGVGAGPGAVAGAVIGGAAYTAGKMVESMLGGNKQTSTNNPADSN*	>L_0955_GCA_010598195.1 MRELTINEVNFIAAAGDFSYAELGGAVAAGAVGGAMTGAMAGGVGAGPGAVAGAVIGGAAYTAGKMVESMLGGNKQTSTNNPADSN*	>difsigSM017_L_0955_GCA_010598195.1 MRELTINEVNFIAAAGDFSYAELGGAVAAGAVGGAMTGAMAGGVGAGPGAVAGAVIGGAAYTAGKMVESMLGGNKQTSTNNPADSN*	>difsigSM017_L_0955_GCA_010598195.1 MRELTINEVNFIAAAGDFSYAELGGAVAAGAVGGAMTGAMAGGVGAGPGAVAGAVIGGAAYTAGKMVESMLGGNKQTSTNNPADSN*
v1_PLS_ae87b71cb9d6445a164cbdcbeac1b556354ab1d931dd5f8a4a9d403bd4acffc5	L_tr_Q841V4_Q841V4_ECOLX	44	50	25	1	1	47	1	50	1.52e-10	42	microcins.verified	TRUE	FALSE	GCA_010612305.1/GCA_010612305.1_ASM1061230v1_genomic|WVHV01000001.1|465190:465450:1	v1_PLS_ae87b71cb9d6445a164cbdcbeac1b556354ab1d931dd5f8a4a9d403bd4acffc5	GCA_010612305.1/GCA_010612305.1_ASM1061230v1_genomic	WVHV01000001.1	465190	465450	1	TRUE	ATG	AGGA	0.594	MRELTINEVNFIAAAGDFSYAELGGAVAAGAVGGAMTGAMAGGVGAGPGAVAGAVIGGAAYTAGKMVESMLGGNKQTSTNNPADSN*	FALSE	L_0956	GCA_010612305.1	difsigSM017	>L_0956_GCA_010612305.1 MRELTINEVNFIAAAGDFSYAELGGAVAAGAVGGAMTGAMAGGVGAGPGAVAGAVIGGAAYTAGKMVESMLGGNKQTSTNNPADSN*	>L_0956_GCA_010612305.1 MRELTINEVNFIAAAGDFSYAELGGAVAAGAVGGAMTGAMAGGVGAGPGAVAGAVIGGAAYTAGKMVESMLGGNKQTSTNNPADSN*	>difsigSM017_L_0956_GCA_010612305.1 MRELTINEVNFIAAAGDFSYAELGGAVAAGAVGGAMTGAMAGGVGAGPGAVAGAVIGGAAYTAGKMVESMLGGNKQTSTNNPADSN*	>difsigSM017_L_0956_GCA_010612305.1 MRELTINEVNFIAAAGDFSYAELGGAVAAGAVGGAMTGAMAGGVGAGPGAVAGAVIGGAAYTAGKMVESMLGGNKQTSTNNPADSN*
v1_PLS_ae87b71cb9d6445a164cbdcbeac1b556354ab1d931dd5f8a4a9d403bd4acffc5	L_tr_Q841V4_Q841V4_ECOLX	44	50	25	1	1	47	1	50	1.52e-10	42	microcins.verified	TRUE	FALSE	GCA_010612385.1/GCA_010612385.1_ASM1061238v1_genomic|WVHX01000002.1|29696:29956:1	v1_PLS_ae87b71cb9d6445a164cbdcbeac1b556354ab1d931dd5f8a4a9d403bd4acffc5	GCA_010612385.1/GCA_010612385.1_ASM1061238v1_genomic	WVHX01000002.1	29696	29956	1	TRUE	ATG	AGGA	0.59	MRELTINEVNFIAAAGDFSYAELGGAVAAGAVGGAMTGAMAGGVGAGPGAVAGAVIGGAAYTAGKMVESMLGGNKQTSTNNPADSN*	FALSE	L_0957	GCA_010612385.1	difsigSM017	>L_0957_GCA_010612385.1 MRELTINEVNFIAAAGDFSYAELGGAVAAGAVGGAMTGAMAGGVGAGPGAVAGAVIGGAAYTAGKMVESMLGGNKQTSTNNPADSN*	>L_0957_GCA_010612385.1 MRELTINEVNFIAAAGDFSYAELGGAVAAGAVGGAMTGAMAGGVGAGPGAVAGAVIGGAAYTAGKMVESMLGGNKQTSTNNPADSN*	>difsigSM017_L_0957_GCA_010612385.1 MRELTINEVNFIAAAGDFSYAELGGAVAAGAVGGAMTGAMAGGVGAGPGAVAGAVIGGAAYTAGKMVESMLGGNKQTSTNNPADSN*	>difsigSM017_L_0957_GCA_010612385.1 MRELTINEVNFIAAAGDFSYAELGGAVAAGAVGGAMTGAMAGGVGAGPGAVAGAVIGGAAYTAGKMVESMLGGNKQTSTNNPADSN*
v1_PLS_ae87b71cb9d6445a164cbdcbeac1b556354ab1d931dd5f8a4a9d403bd4acffc5	L_tr_Q841V4_Q841V4_ECOLX	44	50	25	1	1	47	1	50	1.52e-10	42	microcins.verified	TRUE	FALSE	GCA_011684105.1/GCA_011684105.1_ASM1168410v1_genomic|JAAIKV010000007.1|515502:515762:-1	v1_PLS_ae87b71cb9d6445a164cbdcbeac1b556354ab1d931dd5f8a4a9d403bd4acffc5	GCA_011684105.1/GCA_011684105.1_ASM1168410v1_genomic	JAAIKV010000007.1	515502	515762	-1	TRUE	ATG	AGGA	0.575	MRELTINEVNFIAAAGDFSYAELGGAVAAGAVGGAMTGAMAGGVGAGPGAVAGAVIGGAAYTAGKMVESMLGGNKQTSTNNPADSN*	FALSE	L_0958	GCA_011684105.1	difsigSM017	>L_0958_GCA_011684105.1 MRELTINEVNFIAAAGDFSYAELGGAVAAGAVGGAMTGAMAGGVGAGPGAVAGAVIGGAAYTAGKMVESMLGGNKQTSTNNPADSN*	>L_0958_GCA_011684105.1 MRELTINEVNFIAAAGDFSYAELGGAVAAGAVGGAMTGAMAGGVGAGPGAVAGAVIGGAAYTAGKMVESMLGGNKQTSTNNPADSN*	>difsigSM017_L_0958_GCA_011684105.1 MRELTINEVNFIAAAGDFSYAELGGAVAAGAVGGAMTGAMAGGVGAGPGAVAGAVIGGAAYTAGKMVESMLGGNKQTSTNNPADSN*	>difsigSM017_L_0958_GCA_011684105.1 MRELTINEVNFIAAAGDFSYAELGGAVAAGAVGGAMTGAMAGGVGAGPGAVAGAVIGGAAYTAGKMVESMLGGNKQTSTNNPADSN*
v1_PLS_ae87b71cb9d6445a164cbdcbeac1b556354ab1d931dd5f8a4a9d403bd4acffc5	L_tr_Q841V4_Q841V4_ECOLX	44	50	25	1	1	47	1	50	1.52e-10	42	microcins.verified	TRUE	FALSE	GCA_011769885.1/GCA_011769885.1_ASM1176988v1_genomic|CP050447.1|372365:372625:-1	v1_PLS_ae87b71cb9d6445a164cbdcbeac1b556354ab1d931dd5f8a4a9d403bd4acffc5	GCA_011769885.1/GCA_011769885.1_ASM1176988v1_genomic	CP050447.1	372365	372625	-1	TRUE	ATG	AGGA	0.586	MRELTINEVNFIAAAGDFSYAELGGAVAAGAVGGAMTGAMAGGVGAGPGAVAGAVIGGAAYTAGKMVESMLGGNKQTSTNNPADSN*	FALSE	L_0959	GCA_011769885.1	difsigSM017	>L_0959_GCA_011769885.1 MRELTINEVNFIAAAGDFSYAELGGAVAAGAVGGAMTGAMAGGVGAGPGAVAGAVIGGAAYTAGKMVESMLGGNKQTSTNNPADSN*	>L_0959_GCA_011769885.1 MRELTINEVNFIAAAGDFSYAELGGAVAAGAVGGAMTGAMAGGVGAGPGAVAGAVIGGAAYTAGKMVESMLGGNKQTSTNNPADSN*	>difsigSM017_L_0959_GCA_011769885.1 MRELTINEVNFIAAAGDFSYAELGGAVAAGAVGGAMTGAMAGGVGAGPGAVAGAVIGGAAYTAGKMVESMLGGNKQTSTNNPADSN*	>difsigSM017_L_0959_GCA_011769885.1 MRELTINEVNFIAAAGDFSYAELGGAVAAGAVGGAMTGAMAGGVGAGPGAVAGAVIGGAAYTAGKMVESMLGGNKQTSTNNPADSN*
v1_PLS_ae87b71cb9d6445a164cbdcbeac1b556354ab1d931dd5f8a4a9d403bd4acffc5	L_tr_Q841V4_Q841V4_ECOLX	44	50	25	1	1	47	1	50	1.52e-10	42	microcins.verified	TRUE	FALSE	GCA_012956635.1/GCA_012956635.1_ASM1295663v1_genomic|JABBZD010000022.1|435:695:1	v1_PLS_ae87b71cb9d6445a164cbdcbeac1b556354ab1d931dd5f8a4a9d403bd4acffc5	GCA_012956635.1/GCA_012956635.1_ASM1295663v1_genomic	JABBZD010000022.1	435	695	1	TRUE	ATG	AGGA	0.59	MRELTINEVNFIAAAGDFSYAELGGAVAAGAVGGAMTGAMAGGVGAGPGAVAGAVIGGAAYTAGKMVESMLGGNKQTSTNNPADSN*	FALSE	L_0960	GCA_012956635.1	difsigSM017	>L_0960_GCA_012956635.1 MRELTINEVNFIAAAGDFSYAELGGAVAAGAVGGAMTGAMAGGVGAGPGAVAGAVIGGAAYTAGKMVESMLGGNKQTSTNNPADSN*	>L_0960_GCA_012956635.1 MRELTINEVNFIAAAGDFSYAELGGAVAAGAVGGAMTGAMAGGVGAGPGAVAGAVIGGAAYTAGKMVESMLGGNKQTSTNNPADSN*	>difsigSM017_L_0960_GCA_012956635.1 MRELTINEVNFIAAAGDFSYAELGGAVAAGAVGGAMTGAMAGGVGAGPGAVAGAVIGGAAYTAGKMVESMLGGNKQTSTNNPADSN*	>difsigSM017_L_0960_GCA_012956635.1 MRELTINEVNFIAAAGDFSYAELGGAVAAGAVGGAMTGAMAGGVGAGPGAVAGAVIGGAAYTAGKMVESMLGGNKQTSTNNPADSN*
v1_PLS_ae87b71cb9d6445a164cbdcbeac1b556354ab1d931dd5f8a4a9d403bd4acffc5	L_tr_Q841V4_Q841V4_ECOLX	44	50	25	1	1	47	1	50	1.52e-10	42	microcins.verified	TRUE	FALSE	GCA_013256815.1/GCA_013256815.1_ASM1325681v1_genomic|CP053918.1|2408931:2409191:-1	v1_PLS_ae87b71cb9d6445a164cbdcbeac1b556354ab1d931dd5f8a4a9d403bd4acffc5	GCA_013256815.1/GCA_013256815.1_ASM1325681v1_genomic	CP053918.1	2408931	2409191	-1	TRUE	ATG	AGGA	0.586	MRELTINEVNFIAAAGDFSYAELGGAVAAGAVGGAMTGAMAGGVGAGPGAVAGAVIGGAAYTAGKMVESMLGGNKQTSTNNPADSN*	FALSE	L_0961	GCA_013256815.1	difsigSM017	>L_0961_GCA_013256815.1 MRELTINEVNFIAAAGDFSYAELGGAVAAGAVGGAMTGAMAGGVGAGPGAVAGAVIGGAAYTAGKMVESMLGGNKQTSTNNPADSN*	>L_0961_GCA_013256815.1 MRELTINEVNFIAAAGDFSYAELGGAVAAGAVGGAMTGAMAGGVGAGPGAVAGAVIGGAAYTAGKMVESMLGGNKQTSTNNPADSN*	>difsigSM017_L_0961_GCA_013256815.1 MRELTINEVNFIAAAGDFSYAELGGAVAAGAVGGAMTGAMAGGVGAGPGAVAGAVIGGAAYTAGKMVESMLGGNKQTSTNNPADSN*	>difsigSM017_L_0961_GCA_013256815.1 MRELTINEVNFIAAAGDFSYAELGGAVAAGAVGGAMTGAMAGGVGAGPGAVAGAVIGGAAYTAGKMVESMLGGNKQTSTNNPADSN*
v1_PLS_ae87b71cb9d6445a164cbdcbeac1b556354ab1d931dd5f8a4a9d403bd4acffc5	L_tr_Q841V4_Q841V4_ECOLX	44	50	25	1	1	47	1	50	1.52e-10	42	microcins.verified	TRUE	FALSE	GCA_013302905.1/GCA_013302905.1_ASM1330290v1_genomic|JABTVN010000007.1|147231:147491:-1	v1_PLS_ae87b71cb9d6445a164cbdcbeac1b556354ab1d931dd5f8a4a9d403bd4acffc5	GCA_013302905.1/GCA_013302905.1_ASM1330290v1_genomic	JABTVN010000007.1	147231	147491	-1	TRUE	ATG	AGGA	0.586	MRELTINEVNFIAAAGDFSYAELGGAVAAGAVGGAMTGAMAGGVGAGPGAVAGAVIGGAAYTAGKMVESMLGGNKQTSTNNPADSN*	FALSE	L_0962	GCA_013302905.1	difsigSM017	>L_0962_GCA_013302905.1 MRELTINEVNFIAAAGDFSYAELGGAVAAGAVGGAMTGAMAGGVGAGPGAVAGAVIGGAAYTAGKMVESMLGGNKQTSTNNPADSN*	>L_0962_GCA_013302905.1 MRELTINEVNFIAAAGDFSYAELGGAVAAGAVGGAMTGAMAGGVGAGPGAVAGAVIGGAAYTAGKMVESMLGGNKQTSTNNPADSN*	>difsigSM017_L_0962_GCA_013302905.1 MRELTINEVNFIAAAGDFSYAELGGAVAAGAVGGAMTGAMAGGVGAGPGAVAGAVIGGAAYTAGKMVESMLGGNKQTSTNNPADSN*	>difsigSM017_L_0962_GCA_013302905.1 MRELTINEVNFIAAAGDFSYAELGGAVAAGAVGGAMTGAMAGGVGAGPGAVAGAVIGGAAYTAGKMVESMLGGNKQTSTNNPADSN*
v1_PLS_ae87b71cb9d6445a164cbdcbeac1b556354ab1d931dd5f8a4a9d403bd4acffc5	L_tr_Q841V4_Q841V4_ECOLX	44	50	25	1	1	47	1	50	1.52e-10	42	microcins.verified	TRUE	FALSE	GCA_013367735.1/GCA_013367735.1_ASM1336773v1_genomic|CP055161.1|2788379:2788639:1	v1_PLS_ae87b71cb9d6445a164cbdcbeac1b556354ab1d931dd5f8a4a9d403bd4acffc5	GCA_013367735.1/GCA_013367735.1_ASM1336773v1_genomic	CP055161.1	2788379	2788639	1	TRUE	ATG	AGGA	0.582	MRELTINEVNFIAAAGDFSYAELGGAVAAGAVGGAMTGAMAGGVGAGPGAVAGAVIGGAAYTAGKMVESMLGGNKQTSTNNPADSN*	FALSE	L_0963	GCA_013367735.1	difsigSM017	>L_0963_GCA_013367735.1 MRELTINEVNFIAAAGDFSYAELGGAVAAGAVGGAMTGAMAGGVGAGPGAVAGAVIGGAAYTAGKMVESMLGGNKQTSTNNPADSN*	>L_0963_GCA_013367735.1 MRELTINEVNFIAAAGDFSYAELGGAVAAGAVGGAMTGAMAGGVGAGPGAVAGAVIGGAAYTAGKMVESMLGGNKQTSTNNPADSN*	>difsigSM017_L_0963_GCA_013367735.1 MRELTINEVNFIAAAGDFSYAELGGAVAAGAVGGAMTGAMAGGVGAGPGAVAGAVIGGAAYTAGKMVESMLGGNKQTSTNNPADSN*	>difsigSM017_L_0963_GCA_013367735.1 MRELTINEVNFIAAAGDFSYAELGGAVAAGAVGGAMTGAMAGGVGAGPGAVAGAVIGGAAYTAGKMVESMLGGNKQTSTNNPADSN*
v1_PLS_ae87b71cb9d6445a164cbdcbeac1b556354ab1d931dd5f8a4a9d403bd4acffc5	L_tr_Q841V4_Q841V4_ECOLX	44	50	25	1	1	47	1	50	1.52e-10	42	microcins.verified	TRUE	FALSE	GCA_014894875.1/GCA_014894875.1_ASM1489487v1_genomic|JACXYT010000003.1|505912:506172:1	v1_PLS_ae87b71cb9d6445a164cbdcbeac1b556354ab1d931dd5f8a4a9d403bd4acffc5	GCA_014894875.1/GCA_014894875.1_ASM1489487v1_genomic	JACXYT010000003.1	505912	506172	1	TRUE	ATG	AGGA	0.594	MRELTINEVNFIAAAGDFSYAELGGAVAAGAVGGAMTGAMAGGVGAGPGAVAGAVIGGAAYTAGKMVESMLGGNKQTSTNNPADSN*	FALSE	L_0964	GCA_014894875.1	difsigSM017	>L_0964_GCA_014894875.1 MRELTINEVNFIAAAGDFSYAELGGAVAAGAVGGAMTGAMAGGVGAGPGAVAGAVIGGAAYTAGKMVESMLGGNKQTSTNNPADSN*	>L_0964_GCA_014894875.1 MRELTINEVNFIAAAGDFSYAELGGAVAAGAVGGAMTGAMAGGVGAGPGAVAGAVIGGAAYTAGKMVESMLGGNKQTSTNNPADSN*	>difsigSM017_L_0964_GCA_014894875.1 MRELTINEVNFIAAAGDFSYAELGGAVAAGAVGGAMTGAMAGGVGAGPGAVAGAVIGGAAYTAGKMVESMLGGNKQTSTNNPADSN*	>difsigSM017_L_0964_GCA_014894875.1 MRELTINEVNFIAAAGDFSYAELGGAVAAGAVGGAMTGAMAGGVGAGPGAVAGAVIGGAAYTAGKMVESMLGGNKQTSTNNPADSN*
v1_PLS_ae87b71cb9d6445a164cbdcbeac1b556354ab1d931dd5f8a4a9d403bd4acffc5	L_tr_Q841V4_Q841V4_ECOLX	44	50	25	1	1	47	1	50	1.52e-10	42	microcins.verified	TRUE	FALSE	GCA_014947025.1/GCA_014947025.1_ASM1494702v1_genomic|JADCQI010000005.1|300605:300865:-1	v1_PLS_ae87b71cb9d6445a164cbdcbeac1b556354ab1d931dd5f8a4a9d403bd4acffc5	GCA_014947025.1/GCA_014947025.1_ASM1494702v1_genomic	JADCQI010000005.1	300605	300865	-1	TRUE	ATG	AGGA	0.586	MRELTINEVNFIAAAGDFSYAELGGAVAAGAVGGAMTGAMAGGVGAGPGAVAGAVIGGAAYTAGKMVESMLGGNKQTSTNNPADSN*	FALSE	L_0965	GCA_014947025.1	difsigSM017	>L_0965_GCA_014947025.1 MRELTINEVNFIAAAGDFSYAELGGAVAAGAVGGAMTGAMAGGVGAGPGAVAGAVIGGAAYTAGKMVESMLGGNKQTSTNNPADSN*	>L_0965_GCA_014947025.1 MRELTINEVNFIAAAGDFSYAELGGAVAAGAVGGAMTGAMAGGVGAGPGAVAGAVIGGAAYTAGKMVESMLGGNKQTSTNNPADSN*	>difsigSM017_L_0965_GCA_014947025.1 MRELTINEVNFIAAAGDFSYAELGGAVAAGAVGGAMTGAMAGGVGAGPGAVAGAVIGGAAYTAGKMVESMLGGNKQTSTNNPADSN*	>difsigSM017_L_0965_GCA_014947025.1 MRELTINEVNFIAAAGDFSYAELGGAVAAGAVGGAMTGAMAGGVGAGPGAVAGAVIGGAAYTAGKMVESMLGGNKQTSTNNPADSN*
v1_PLS_ae87b71cb9d6445a164cbdcbeac1b556354ab1d931dd5f8a4a9d403bd4acffc5	L_tr_Q841V4_Q841V4_ECOLX	44	50	25	1	1	47	1	50	1.52e-10	42	microcins.verified	TRUE	FALSE	GCA_014947035.1/GCA_014947035.1_ASM1494703v1_genomic|JADCQH010000001.1|636707:636967:1	v1_PLS_ae87b71cb9d6445a164cbdcbeac1b556354ab1d931dd5f8a4a9d403bd4acffc5	GCA_014947035.1/GCA_014947035.1_ASM1494703v1_genomic	JADCQH010000001.1	636707	636967	1	TRUE	ATG	AGGA	0.59	MRELTINEVNFIAAAGDFSYAELGGAVAAGAVGGAMTGAMAGGVGAGPGAVAGAVIGGAAYTAGKMVESMLGGNKQTSTNNPADSN*	FALSE	L_0966	GCA_014947035.1	difsigSM017	>L_0966_GCA_014947035.1 MRELTINEVNFIAAAGDFSYAELGGAVAAGAVGGAMTGAMAGGVGAGPGAVAGAVIGGAAYTAGKMVESMLGGNKQTSTNNPADSN*	>L_0966_GCA_014947035.1 MRELTINEVNFIAAAGDFSYAELGGAVAAGAVGGAMTGAMAGGVGAGPGAVAGAVIGGAAYTAGKMVESMLGGNKQTSTNNPADSN*	>difsigSM017_L_0966_GCA_014947035.1 MRELTINEVNFIAAAGDFSYAELGGAVAAGAVGGAMTGAMAGGVGAGPGAVAGAVIGGAAYTAGKMVESMLGGNKQTSTNNPADSN*	>difsigSM017_L_0966_GCA_014947035.1 MRELTINEVNFIAAAGDFSYAELGGAVAAGAVGGAMTGAMAGGVGAGPGAVAGAVIGGAAYTAGKMVESMLGGNKQTSTNNPADSN*
v1_PLS_ae87b71cb9d6445a164cbdcbeac1b556354ab1d931dd5f8a4a9d403bd4acffc5	L_tr_Q841V4_Q841V4_ECOLX	44	50	25	1	1	47	1	50	1.52e-10	42	microcins.verified	TRUE	FALSE	GCA_014947055.1/GCA_014947055.1_ASM1494705v1_genomic|JADCQJ010000003.1|30487:30747:1	v1_PLS_ae87b71cb9d6445a164cbdcbeac1b556354ab1d931dd5f8a4a9d403bd4acffc5	GCA_014947055.1/GCA_014947055.1_ASM1494705v1_genomic	JADCQJ010000003.1	30487	30747	1	TRUE	ATG	AGGA	0.59	MRELTINEVNFIAAAGDFSYAELGGAVAAGAVGGAMTGAMAGGVGAGPGAVAGAVIGGAAYTAGKMVESMLGGNKQTSTNNPADSN*	FALSE	L_0967	GCA_014947055.1	difsigSM017	>L_0967_GCA_014947055.1 MRELTINEVNFIAAAGDFSYAELGGAVAAGAVGGAMTGAMAGGVGAGPGAVAGAVIGGAAYTAGKMVESMLGGNKQTSTNNPADSN*	>L_0967_GCA_014947055.1 MRELTINEVNFIAAAGDFSYAELGGAVAAGAVGGAMTGAMAGGVGAGPGAVAGAVIGGAAYTAGKMVESMLGGNKQTSTNNPADSN*	>difsigSM017_L_0967_GCA_014947055.1 MRELTINEVNFIAAAGDFSYAELGGAVAAGAVGGAMTGAMAGGVGAGPGAVAGAVIGGAAYTAGKMVESMLGGNKQTSTNNPADSN*	>difsigSM017_L_0967_GCA_014947055.1 MRELTINEVNFIAAAGDFSYAELGGAVAAGAVGGAMTGAMAGGVGAGPGAVAGAVIGGAAYTAGKMVESMLGGNKQTSTNNPADSN*
v1_PLS_ae87b71cb9d6445a164cbdcbeac1b556354ab1d931dd5f8a4a9d403bd4acffc5	L_tr_Q841V4_Q841V4_ECOLX	44	50	25	1	1	47	1	50	1.52e-10	42	microcins.verified	TRUE	FALSE	GCA_015160915.1/GCA_015160915.1_ASM1516091v1_genomic|CP063354.1|3650532:3650792:-1	v1_PLS_ae87b71cb9d6445a164cbdcbeac1b556354ab1d931dd5f8a4a9d403bd4acffc5	GCA_015160915.1/GCA_015160915.1_ASM1516091v1_genomic	CP063354.1	3650532	3650792	-1	TRUE	ATG	AGGA	0.579	MRELTINEVNFIAAAGDFSYAELGGAVAAGAVGGAMTGAMAGGVGAGPGAVAGAVIGGAAYTAGKMVESMLGGNKQTSTNNPADSN*	FALSE	L_0968	GCA_015160915.1	difsigSM017	>L_0968_GCA_015160915.1 MRELTINEVNFIAAAGDFSYAELGGAVAAGAVGGAMTGAMAGGVGAGPGAVAGAVIGGAAYTAGKMVESMLGGNKQTSTNNPADSN*	>L_0968_GCA_015160915.1 MRELTINEVNFIAAAGDFSYAELGGAVAAGAVGGAMTGAMAGGVGAGPGAVAGAVIGGAAYTAGKMVESMLGGNKQTSTNNPADSN*	>difsigSM017_L_0968_GCA_015160915.1 MRELTINEVNFIAAAGDFSYAELGGAVAAGAVGGAMTGAMAGGVGAGPGAVAGAVIGGAAYTAGKMVESMLGGNKQTSTNNPADSN*	>difsigSM017_L_0968_GCA_015160915.1 MRELTINEVNFIAAAGDFSYAELGGAVAAGAVGGAMTGAMAGGVGAGPGAVAGAVIGGAAYTAGKMVESMLGGNKQTSTNNPADSN*
v1_PLS_ae87b71cb9d6445a164cbdcbeac1b556354ab1d931dd5f8a4a9d403bd4acffc5	L_tr_Q841V4_Q841V4_ECOLX	44	50	25	1	1	47	1	50	1.52e-10	42	microcins.verified	TRUE	FALSE	GCA_015934945.1/GCA_015934945.1_PDT000750248.1_genomic|DACTED010000040.1|9895:10155:-1	v1_PLS_ae87b71cb9d6445a164cbdcbeac1b556354ab1d931dd5f8a4a9d403bd4acffc5	GCA_015934945.1/GCA_015934945.1_PDT000750248.1_genomic	DACTED010000040.1	9895	10155	-1	TRUE	ATG	AGGA	0.579	MRELTINEVNFIAAAGDFSYAELGGAVAAGAVGGAMTGAMAGGVGAGPGAVAGAVIGGAAYTAGKMVESMLGGNKQTSTNNPADSN*	FALSE	L_0969	GCA_015934945.1	difsigSM017	>L_0969_GCA_015934945.1 MRELTINEVNFIAAAGDFSYAELGGAVAAGAVGGAMTGAMAGGVGAGPGAVAGAVIGGAAYTAGKMVESMLGGNKQTSTNNPADSN*	>L_0969_GCA_015934945.1 MRELTINEVNFIAAAGDFSYAELGGAVAAGAVGGAMTGAMAGGVGAGPGAVAGAVIGGAAYTAGKMVESMLGGNKQTSTNNPADSN*	>difsigSM017_L_0969_GCA_015934945.1 MRELTINEVNFIAAAGDFSYAELGGAVAAGAVGGAMTGAMAGGVGAGPGAVAGAVIGGAAYTAGKMVESMLGGNKQTSTNNPADSN*	>difsigSM017_L_0969_GCA_015934945.1 MRELTINEVNFIAAAGDFSYAELGGAVAAGAVGGAMTGAMAGGVGAGPGAVAGAVIGGAAYTAGKMVESMLGGNKQTSTNNPADSN*
v1_PLS_ae87b71cb9d6445a164cbdcbeac1b556354ab1d931dd5f8a4a9d403bd4acffc5	L_tr_Q841V4_Q841V4_ECOLX	44	50	25	1	1	47	1	50	1.52e-10	42	microcins.verified	TRUE	FALSE	GCA_015936405.1/GCA_015936405.1_PDT000733295.1_genomic|AAXUDB010000001.1|1313301:1313561:1	v1_PLS_ae87b71cb9d6445a164cbdcbeac1b556354ab1d931dd5f8a4a9d403bd4acffc5	GCA_015936405.1/GCA_015936405.1_PDT000733295.1_genomic	AAXUDB010000001.1	1313301	1313561	1	TRUE	ATG	AGGA	0.582	MRELTINEVNFIAAAGDFSYAELGGAVAAGAVGGAMTGAMAGGVGAGPGAVAGAVIGGAAYTAGKMVESMLGGNKQTSTNNPADSN*	FALSE	L_0970	GCA_015936405.1	difsigSM017	>L_0970_GCA_015936405.1 MRELTINEVNFIAAAGDFSYAELGGAVAAGAVGGAMTGAMAGGVGAGPGAVAGAVIGGAAYTAGKMVESMLGGNKQTSTNNPADSN*	>L_0970_GCA_015936405.1 MRELTINEVNFIAAAGDFSYAELGGAVAAGAVGGAMTGAMAGGVGAGPGAVAGAVIGGAAYTAGKMVESMLGGNKQTSTNNPADSN*	>difsigSM017_L_0970_GCA_015936405.1 MRELTINEVNFIAAAGDFSYAELGGAVAAGAVGGAMTGAMAGGVGAGPGAVAGAVIGGAAYTAGKMVESMLGGNKQTSTNNPADSN*	>difsigSM017_L_0970_GCA_015936405.1 MRELTINEVNFIAAAGDFSYAELGGAVAAGAVGGAMTGAMAGGVGAGPGAVAGAVIGGAAYTAGKMVESMLGGNKQTSTNNPADSN*
v1_PLS_ae87b71cb9d6445a164cbdcbeac1b556354ab1d931dd5f8a4a9d403bd4acffc5	L_tr_Q841V4_Q841V4_ECOLX	44	50	25	1	1	47	1	50	1.52e-10	42	microcins.verified	TRUE	FALSE	GCA_015939485.1/GCA_015939485.1_PDT000725068.1_genomic|DACTIV010000017.1|31237:31497:1	v1_PLS_ae87b71cb9d6445a164cbdcbeac1b556354ab1d931dd5f8a4a9d403bd4acffc5	GCA_015939485.1/GCA_015939485.1_PDT000725068.1_genomic	DACTIV010000017.1	31237	31497	1	TRUE	ATG	AGGA	0.582	MRELTINEVNFIAAAGDFSYAELGGAVAAGAVGGAMTGAMAGGVGAGPGAVAGAVIGGAAYTAGKMVESMLGGNKQTSTNNPADSN*	FALSE	L_0971	GCA_015939485.1	difsigSM017	>L_0971_GCA_015939485.1 MRELTINEVNFIAAAGDFSYAELGGAVAAGAVGGAMTGAMAGGVGAGPGAVAGAVIGGAAYTAGKMVESMLGGNKQTSTNNPADSN*	>L_0971_GCA_015939485.1 MRELTINEVNFIAAAGDFSYAELGGAVAAGAVGGAMTGAMAGGVGAGPGAVAGAVIGGAAYTAGKMVESMLGGNKQTSTNNPADSN*	>difsigSM017_L_0971_GCA_015939485.1 MRELTINEVNFIAAAGDFSYAELGGAVAAGAVGGAMTGAMAGGVGAGPGAVAGAVIGGAAYTAGKMVESMLGGNKQTSTNNPADSN*	>difsigSM017_L_0971_GCA_015939485.1 MRELTINEVNFIAAAGDFSYAELGGAVAAGAVGGAMTGAMAGGVGAGPGAVAGAVIGGAAYTAGKMVESMLGGNKQTSTNNPADSN*
v1_PLS_ae87b71cb9d6445a164cbdcbeac1b556354ab1d931dd5f8a4a9d403bd4acffc5	L_tr_Q841V4_Q841V4_ECOLX	44	50	25	1	1	47	1	50	1.52e-10	42	microcins.verified	TRUE	FALSE	GCA_015939585.1/GCA_015939585.1_PDT000725071.1_genomic|DACTIR010000001.1|5485:5745:1	v1_PLS_ae87b71cb9d6445a164cbdcbeac1b556354ab1d931dd5f8a4a9d403bd4acffc5	GCA_015939585.1/GCA_015939585.1_PDT000725071.1_genomic	DACTIR010000001.1	5485	5745	1	TRUE	ATG	AGGA	0.579	MRELTINEVNFIAAAGDFSYAELGGAVAAGAVGGAMTGAMAGGVGAGPGAVAGAVIGGAAYTAGKMVESMLGGNKQTSTNNPADSN*	FALSE	L_0972	GCA_015939585.1	difsigSM017	>L_0972_GCA_015939585.1 MRELTINEVNFIAAAGDFSYAELGGAVAAGAVGGAMTGAMAGGVGAGPGAVAGAVIGGAAYTAGKMVESMLGGNKQTSTNNPADSN*	>L_0972_GCA_015939585.1 MRELTINEVNFIAAAGDFSYAELGGAVAAGAVGGAMTGAMAGGVGAGPGAVAGAVIGGAAYTAGKMVESMLGGNKQTSTNNPADSN*	>difsigSM017_L_0972_GCA_015939585.1 MRELTINEVNFIAAAGDFSYAELGGAVAAGAVGGAMTGAMAGGVGAGPGAVAGAVIGGAAYTAGKMVESMLGGNKQTSTNNPADSN*	>difsigSM017_L_0972_GCA_015939585.1 MRELTINEVNFIAAAGDFSYAELGGAVAAGAVGGAMTGAMAGGVGAGPGAVAGAVIGGAAYTAGKMVESMLGGNKQTSTNNPADSN*
v1_PLS_ae87b71cb9d6445a164cbdcbeac1b556354ab1d931dd5f8a4a9d403bd4acffc5	L_tr_Q841V4_Q841V4_ECOLX	44	50	25	1	1	47	1	50	1.52e-10	42	microcins.verified	TRUE	FALSE	GCA_015939605.1/GCA_015939605.1_PDT000725069.1_genomic|DACTIT010000017.1|23692:23952:1	v1_PLS_ae87b71cb9d6445a164cbdcbeac1b556354ab1d931dd5f8a4a9d403bd4acffc5	GCA_015939605.1/GCA_015939605.1_PDT000725069.1_genomic	DACTIT010000017.1	23692	23952	1	TRUE	ATG	AGGA	0.582	MRELTINEVNFIAAAGDFSYAELGGAVAAGAVGGAMTGAMAGGVGAGPGAVAGAVIGGAAYTAGKMVESMLGGNKQTSTNNPADSN*	FALSE	L_0973	GCA_015939605.1	difsigSM017	>L_0973_GCA_015939605.1 MRELTINEVNFIAAAGDFSYAELGGAVAAGAVGGAMTGAMAGGVGAGPGAVAGAVIGGAAYTAGKMVESMLGGNKQTSTNNPADSN*	>L_0973_GCA_015939605.1 MRELTINEVNFIAAAGDFSYAELGGAVAAGAVGGAMTGAMAGGVGAGPGAVAGAVIGGAAYTAGKMVESMLGGNKQTSTNNPADSN*	>difsigSM017_L_0973_GCA_015939605.1 MRELTINEVNFIAAAGDFSYAELGGAVAAGAVGGAMTGAMAGGVGAGPGAVAGAVIGGAAYTAGKMVESMLGGNKQTSTNNPADSN*	>difsigSM017_L_0973_GCA_015939605.1 MRELTINEVNFIAAAGDFSYAELGGAVAAGAVGGAMTGAMAGGVGAGPGAVAGAVIGGAAYTAGKMVESMLGGNKQTSTNNPADSN*
v1_PLS_ae87b71cb9d6445a164cbdcbeac1b556354ab1d931dd5f8a4a9d403bd4acffc5	L_tr_Q841V4_Q841V4_ECOLX	44	50	25	1	1	47	1	50	1.52e-10	42	microcins.verified	TRUE	FALSE	GCA_016004855.1/GCA_016004855.1_ASM1600485v1_genomic|JADTOJ010000011.1|68012:68272:1	v1_PLS_ae87b71cb9d6445a164cbdcbeac1b556354ab1d931dd5f8a4a9d403bd4acffc5	GCA_016004855.1/GCA_016004855.1_ASM1600485v1_genomic	JADTOJ010000011.1	68012	68272	1	TRUE	ATG	AGGA	0.582	MRELTINEVNFIAAAGDFSYAELGGAVAAGAVGGAMTGAMAGGVGAGPGAVAGAVIGGAAYTAGKMVESMLGGNKQTSTNNPADSN*	FALSE	L_0974	GCA_016004855.1	difsigSM017	>L_0974_GCA_016004855.1 MRELTINEVNFIAAAGDFSYAELGGAVAAGAVGGAMTGAMAGGVGAGPGAVAGAVIGGAAYTAGKMVESMLGGNKQTSTNNPADSN*	>L_0974_GCA_016004855.1 MRELTINEVNFIAAAGDFSYAELGGAVAAGAVGGAMTGAMAGGVGAGPGAVAGAVIGGAAYTAGKMVESMLGGNKQTSTNNPADSN*	>difsigSM017_L_0974_GCA_016004855.1 MRELTINEVNFIAAAGDFSYAELGGAVAAGAVGGAMTGAMAGGVGAGPGAVAGAVIGGAAYTAGKMVESMLGGNKQTSTNNPADSN*	>difsigSM017_L_0974_GCA_016004855.1 MRELTINEVNFIAAAGDFSYAELGGAVAAGAVGGAMTGAMAGGVGAGPGAVAGAVIGGAAYTAGKMVESMLGGNKQTSTNNPADSN*
v1_PLS_ae87b71cb9d6445a164cbdcbeac1b556354ab1d931dd5f8a4a9d403bd4acffc5	L_tr_Q841V4_Q841V4_ECOLX	44	50	25	1	1	47	1	50	1.52e-10	42	microcins.verified	TRUE	FALSE	GCA_016005105.1/GCA_016005105.1_ASM1600510v1_genomic|JADTOP010000001.1|52783:53043:1	v1_PLS_ae87b71cb9d6445a164cbdcbeac1b556354ab1d931dd5f8a4a9d403bd4acffc5	GCA_016005105.1/GCA_016005105.1_ASM1600510v1_genomic	JADTOP010000001.1	52783	53043	1	TRUE	ATG	AGGA	0.582	MRELTINEVNFIAAAGDFSYAELGGAVAAGAVGGAMTGAMAGGVGAGPGAVAGAVIGGAAYTAGKMVESMLGGNKQTSTNNPADSN*	FALSE	L_0975	GCA_016005105.1	difsigSM017	>L_0975_GCA_016005105.1 MRELTINEVNFIAAAGDFSYAELGGAVAAGAVGGAMTGAMAGGVGAGPGAVAGAVIGGAAYTAGKMVESMLGGNKQTSTNNPADSN*	>L_0975_GCA_016005105.1 MRELTINEVNFIAAAGDFSYAELGGAVAAGAVGGAMTGAMAGGVGAGPGAVAGAVIGGAAYTAGKMVESMLGGNKQTSTNNPADSN*	>difsigSM017_L_0975_GCA_016005105.1 MRELTINEVNFIAAAGDFSYAELGGAVAAGAVGGAMTGAMAGGVGAGPGAVAGAVIGGAAYTAGKMVESMLGGNKQTSTNNPADSN*	>difsigSM017_L_0975_GCA_016005105.1 MRELTINEVNFIAAAGDFSYAELGGAVAAGAVGGAMTGAMAGGVGAGPGAVAGAVIGGAAYTAGKMVESMLGGNKQTSTNNPADSN*
v1_PLS_ae87b71cb9d6445a164cbdcbeac1b556354ab1d931dd5f8a4a9d403bd4acffc5	L_tr_Q841V4_Q841V4_ECOLX	44	50	25	1	1	47	1	50	1.52e-10	42	microcins.verified	TRUE	FALSE	GCA_016005305.1/GCA_016005305.1_ASM1600530v1_genomic|JADTOW010000001.1|1421742:1422002:-1	v1_PLS_ae87b71cb9d6445a164cbdcbeac1b556354ab1d931dd5f8a4a9d403bd4acffc5	GCA_016005305.1/GCA_016005305.1_ASM1600530v1_genomic	JADTOW010000001.1	1421742	1422002	-1	TRUE	ATG	AGGA	0.579	MRELTINEVNFIAAAGDFSYAELGGAVAAGAVGGAMTGAMAGGVGAGPGAVAGAVIGGAAYTAGKMVESMLGGNKQTSTNNPADSN*	FALSE	L_0976	GCA_016005305.1	difsigSM017	>L_0976_GCA_016005305.1 MRELTINEVNFIAAAGDFSYAELGGAVAAGAVGGAMTGAMAGGVGAGPGAVAGAVIGGAAYTAGKMVESMLGGNKQTSTNNPADSN*	>L_0976_GCA_016005305.1 MRELTINEVNFIAAAGDFSYAELGGAVAAGAVGGAMTGAMAGGVGAGPGAVAGAVIGGAAYTAGKMVESMLGGNKQTSTNNPADSN*	>difsigSM017_L_0976_GCA_016005305.1 MRELTINEVNFIAAAGDFSYAELGGAVAAGAVGGAMTGAMAGGVGAGPGAVAGAVIGGAAYTAGKMVESMLGGNKQTSTNNPADSN*	>difsigSM017_L_0976_GCA_016005305.1 MRELTINEVNFIAAAGDFSYAELGGAVAAGAVGGAMTGAMAGGVGAGPGAVAGAVIGGAAYTAGKMVESMLGGNKQTSTNNPADSN*
v1_PLS_ae87b71cb9d6445a164cbdcbeac1b556354ab1d931dd5f8a4a9d403bd4acffc5	L_tr_Q841V4_Q841V4_ECOLX	44	50	25	1	1	47	1	50	1.52e-10	42	microcins.verified	TRUE	FALSE	GCA_016005585.1/GCA_016005585.1_ASM1600558v1_genomic|JADTXY010000001.1|1463393:1463653:-1	v1_PLS_ae87b71cb9d6445a164cbdcbeac1b556354ab1d931dd5f8a4a9d403bd4acffc5	GCA_016005585.1/GCA_016005585.1_ASM1600558v1_genomic	JADTXY010000001.1	1463393	1463653	-1	TRUE	ATG	AGGA	0.586	MRELTINEVNFIAAAGDFSYAELGGAVAAGAVGGAMTGAMAGGVGAGPGAVAGAVIGGAAYTAGKMVESMLGGNKQTSTNNPADSN*	FALSE	L_0977	GCA_016005585.1	difsigSM017	>L_0977_GCA_016005585.1 MRELTINEVNFIAAAGDFSYAELGGAVAAGAVGGAMTGAMAGGVGAGPGAVAGAVIGGAAYTAGKMVESMLGGNKQTSTNNPADSN*	>L_0977_GCA_016005585.1 MRELTINEVNFIAAAGDFSYAELGGAVAAGAVGGAMTGAMAGGVGAGPGAVAGAVIGGAAYTAGKMVESMLGGNKQTSTNNPADSN*	>difsigSM017_L_0977_GCA_016005585.1 MRELTINEVNFIAAAGDFSYAELGGAVAAGAVGGAMTGAMAGGVGAGPGAVAGAVIGGAAYTAGKMVESMLGGNKQTSTNNPADSN*	>difsigSM017_L_0977_GCA_016005585.1 MRELTINEVNFIAAAGDFSYAELGGAVAAGAVGGAMTGAMAGGVGAGPGAVAGAVIGGAAYTAGKMVESMLGGNKQTSTNNPADSN*
v1_PLS_ae87b71cb9d6445a164cbdcbeac1b556354ab1d931dd5f8a4a9d403bd4acffc5	L_tr_Q841V4_Q841V4_ECOLX	44	50	25	1	1	47	1	50	1.52e-10	42	microcins.verified	TRUE	FALSE	GCA_016005775.1/GCA_016005775.1_ASM1600577v1_genomic|JADTXZ010000001.1|1272188:1272448:-1	v1_PLS_ae87b71cb9d6445a164cbdcbeac1b556354ab1d931dd5f8a4a9d403bd4acffc5	GCA_016005775.1/GCA_016005775.1_ASM1600577v1_genomic	JADTXZ010000001.1	1272188	1272448	-1	TRUE	ATG	AGGA	0.586	MRELTINEVNFIAAAGDFSYAELGGAVAAGAVGGAMTGAMAGGVGAGPGAVAGAVIGGAAYTAGKMVESMLGGNKQTSTNNPADSN*	FALSE	L_0978	GCA_016005775.1	difsigSM017	>L_0978_GCA_016005775.1 MRELTINEVNFIAAAGDFSYAELGGAVAAGAVGGAMTGAMAGGVGAGPGAVAGAVIGGAAYTAGKMVESMLGGNKQTSTNNPADSN*	>L_0978_GCA_016005775.1 MRELTINEVNFIAAAGDFSYAELGGAVAAGAVGGAMTGAMAGGVGAGPGAVAGAVIGGAAYTAGKMVESMLGGNKQTSTNNPADSN*	>difsigSM017_L_0978_GCA_016005775.1 MRELTINEVNFIAAAGDFSYAELGGAVAAGAVGGAMTGAMAGGVGAGPGAVAGAVIGGAAYTAGKMVESMLGGNKQTSTNNPADSN*	>difsigSM017_L_0978_GCA_016005775.1 MRELTINEVNFIAAAGDFSYAELGGAVAAGAVGGAMTGAMAGGVGAGPGAVAGAVIGGAAYTAGKMVESMLGGNKQTSTNNPADSN*
v1_PLS_ae87b71cb9d6445a164cbdcbeac1b556354ab1d931dd5f8a4a9d403bd4acffc5	L_tr_Q841V4_Q841V4_ECOLX	44	50	25	1	1	47	1	50	1.52e-10	42	microcins.verified	TRUE	FALSE	GCA_016005865.1/GCA_016005865.1_ASM1600586v1_genomic|JADTYA010000001.1|572710:572970:1	v1_PLS_ae87b71cb9d6445a164cbdcbeac1b556354ab1d931dd5f8a4a9d403bd4acffc5	GCA_016005865.1/GCA_016005865.1_ASM1600586v1_genomic	JADTYA010000001.1	572710	572970	1	TRUE	ATG	AGGA	0.59	MRELTINEVNFIAAAGDFSYAELGGAVAAGAVGGAMTGAMAGGVGAGPGAVAGAVIGGAAYTAGKMVESMLGGNKQTSTNNPADSN*	FALSE	L_0979	GCA_016005865.1	difsigSM017	>L_0979_GCA_016005865.1 MRELTINEVNFIAAAGDFSYAELGGAVAAGAVGGAMTGAMAGGVGAGPGAVAGAVIGGAAYTAGKMVESMLGGNKQTSTNNPADSN*	>L_0979_GCA_016005865.1 MRELTINEVNFIAAAGDFSYAELGGAVAAGAVGGAMTGAMAGGVGAGPGAVAGAVIGGAAYTAGKMVESMLGGNKQTSTNNPADSN*	>difsigSM017_L_0979_GCA_016005865.1 MRELTINEVNFIAAAGDFSYAELGGAVAAGAVGGAMTGAMAGGVGAGPGAVAGAVIGGAAYTAGKMVESMLGGNKQTSTNNPADSN*	>difsigSM017_L_0979_GCA_016005865.1 MRELTINEVNFIAAAGDFSYAELGGAVAAGAVGGAMTGAMAGGVGAGPGAVAGAVIGGAAYTAGKMVESMLGGNKQTSTNNPADSN*
v1_PLS_ae87b71cb9d6445a164cbdcbeac1b556354ab1d931dd5f8a4a9d403bd4acffc5	L_tr_Q841V4_Q841V4_ECOLX	44	50	25	1	1	47	1	50	1.52e-10	42	microcins.verified	TRUE	FALSE	GCA_016006095.1/GCA_016006095.1_ASM1600609v1_genomic|JADTYE010000001.1|51687:51947:1	v1_PLS_ae87b71cb9d6445a164cbdcbeac1b556354ab1d931dd5f8a4a9d403bd4acffc5	GCA_016006095.1/GCA_016006095.1_ASM1600609v1_genomic	JADTYE010000001.1	51687	51947	1	TRUE	ATG	AGGA	0.59	MRELTINEVNFIAAAGDFSYAELGGAVAAGAVGGAMTGAMAGGVGAGPGAVAGAVIGGAAYTAGKMVESMLGGNKQTSTNNPADSN*	FALSE	L_0980	GCA_016006095.1	difsigSM017	>L_0980_GCA_016006095.1 MRELTINEVNFIAAAGDFSYAELGGAVAAGAVGGAMTGAMAGGVGAGPGAVAGAVIGGAAYTAGKMVESMLGGNKQTSTNNPADSN*	>L_0980_GCA_016006095.1 MRELTINEVNFIAAAGDFSYAELGGAVAAGAVGGAMTGAMAGGVGAGPGAVAGAVIGGAAYTAGKMVESMLGGNKQTSTNNPADSN*	>difsigSM017_L_0980_GCA_016006095.1 MRELTINEVNFIAAAGDFSYAELGGAVAAGAVGGAMTGAMAGGVGAGPGAVAGAVIGGAAYTAGKMVESMLGGNKQTSTNNPADSN*	>difsigSM017_L_0980_GCA_016006095.1 MRELTINEVNFIAAAGDFSYAELGGAVAAGAVGGAMTGAMAGGVGAGPGAVAGAVIGGAAYTAGKMVESMLGGNKQTSTNNPADSN*
v1_PLS_ae87b71cb9d6445a164cbdcbeac1b556354ab1d931dd5f8a4a9d403bd4acffc5	L_tr_Q841V4_Q841V4_ECOLX	44	50	25	1	1	47	1	50	1.52e-10	42	microcins.verified	TRUE	FALSE	GCA_016006165.1/GCA_016006165.1_ASM1600616v1_genomic|JADTYF010000002.1|133117:133377:-1	v1_PLS_ae87b71cb9d6445a164cbdcbeac1b556354ab1d931dd5f8a4a9d403bd4acffc5	GCA_016006165.1/GCA_016006165.1_ASM1600616v1_genomic	JADTYF010000002.1	133117	133377	-1	TRUE	ATG	AGGA	0.586	MRELTINEVNFIAAAGDFSYAELGGAVAAGAVGGAMTGAMAGGVGAGPGAVAGAVIGGAAYTAGKMVESMLGGNKQTSTNNPADSN*	FALSE	L_0981	GCA_016006165.1	difsigSM017	>L_0981_GCA_016006165.1 MRELTINEVNFIAAAGDFSYAELGGAVAAGAVGGAMTGAMAGGVGAGPGAVAGAVIGGAAYTAGKMVESMLGGNKQTSTNNPADSN*	>L_0981_GCA_016006165.1 MRELTINEVNFIAAAGDFSYAELGGAVAAGAVGGAMTGAMAGGVGAGPGAVAGAVIGGAAYTAGKMVESMLGGNKQTSTNNPADSN*	>difsigSM017_L_0981_GCA_016006165.1 MRELTINEVNFIAAAGDFSYAELGGAVAAGAVGGAMTGAMAGGVGAGPGAVAGAVIGGAAYTAGKMVESMLGGNKQTSTNNPADSN*	>difsigSM017_L_0981_GCA_016006165.1 MRELTINEVNFIAAAGDFSYAELGGAVAAGAVGGAMTGAMAGGVGAGPGAVAGAVIGGAAYTAGKMVESMLGGNKQTSTNNPADSN*
v1_PLS_ae87b71cb9d6445a164cbdcbeac1b556354ab1d931dd5f8a4a9d403bd4acffc5	L_tr_Q841V4_Q841V4_ECOLX	44	50	25	1	1	47	1	50	1.52e-10	42	microcins.verified	TRUE	FALSE	GCA_016006295.1/GCA_016006295.1_ASM1600629v1_genomic|JADTYK010000001.1|916940:917200:1	v1_PLS_ae87b71cb9d6445a164cbdcbeac1b556354ab1d931dd5f8a4a9d403bd4acffc5	GCA_016006295.1/GCA_016006295.1_ASM1600629v1_genomic	JADTYK010000001.1	916940	917200	1	TRUE	ATG	AGGA	0.594	MRELTINEVNFIAAAGDFSYAELGGAVAAGAVGGAMTGAMAGGVGAGPGAVAGAVIGGAAYTAGKMVESMLGGNKQTSTNNPADSN*	FALSE	L_0982	GCA_016006295.1	difsigSM017	>L_0982_GCA_016006295.1 MRELTINEVNFIAAAGDFSYAELGGAVAAGAVGGAMTGAMAGGVGAGPGAVAGAVIGGAAYTAGKMVESMLGGNKQTSTNNPADSN*	>L_0982_GCA_016006295.1 MRELTINEVNFIAAAGDFSYAELGGAVAAGAVGGAMTGAMAGGVGAGPGAVAGAVIGGAAYTAGKMVESMLGGNKQTSTNNPADSN*	>difsigSM017_L_0982_GCA_016006295.1 MRELTINEVNFIAAAGDFSYAELGGAVAAGAVGGAMTGAMAGGVGAGPGAVAGAVIGGAAYTAGKMVESMLGGNKQTSTNNPADSN*	>difsigSM017_L_0982_GCA_016006295.1 MRELTINEVNFIAAAGDFSYAELGGAVAAGAVGGAMTGAMAGGVGAGPGAVAGAVIGGAAYTAGKMVESMLGGNKQTSTNNPADSN*
v1_PLS_ae87b71cb9d6445a164cbdcbeac1b556354ab1d931dd5f8a4a9d403bd4acffc5	L_tr_Q841V4_Q841V4_ECOLX	44	50	25	1	1	47	1	50	1.52e-10	42	microcins.verified	TRUE	FALSE	GCA_016006495.1/GCA_016006495.1_ASM1600649v1_genomic|JADTPY010000019.1|20870:21130:1	v1_PLS_ae87b71cb9d6445a164cbdcbeac1b556354ab1d931dd5f8a4a9d403bd4acffc5	GCA_016006495.1/GCA_016006495.1_ASM1600649v1_genomic	JADTPY010000019.1	20870	21130	1	TRUE	ATG	AGGA	0.582	MRELTINEVNFIAAAGDFSYAELGGAVAAGAVGGAMTGAMAGGVGAGPGAVAGAVIGGAAYTAGKMVESMLGGNKQTSTNNPADSN*	FALSE	L_0983	GCA_016006495.1	difsigSM017	>L_0983_GCA_016006495.1 MRELTINEVNFIAAAGDFSYAELGGAVAAGAVGGAMTGAMAGGVGAGPGAVAGAVIGGAAYTAGKMVESMLGGNKQTSTNNPADSN*	>L_0983_GCA_016006495.1 MRELTINEVNFIAAAGDFSYAELGGAVAAGAVGGAMTGAMAGGVGAGPGAVAGAVIGGAAYTAGKMVESMLGGNKQTSTNNPADSN*	>difsigSM017_L_0983_GCA_016006495.1 MRELTINEVNFIAAAGDFSYAELGGAVAAGAVGGAMTGAMAGGVGAGPGAVAGAVIGGAAYTAGKMVESMLGGNKQTSTNNPADSN*	>difsigSM017_L_0983_GCA_016006495.1 MRELTINEVNFIAAAGDFSYAELGGAVAAGAVGGAMTGAMAGGVGAGPGAVAGAVIGGAAYTAGKMVESMLGGNKQTSTNNPADSN*
v1_PLS_ae87b71cb9d6445a164cbdcbeac1b556354ab1d931dd5f8a4a9d403bd4acffc5	L_tr_Q841V4_Q841V4_ECOLX	44	50	25	1	1	47	1	50	1.52e-10	42	microcins.verified	TRUE	FALSE	GCA_016006585.1/GCA_016006585.1_ASM1600658v1_genomic|JADTPZ010000001.1|52807:53067:1	v1_PLS_ae87b71cb9d6445a164cbdcbeac1b556354ab1d931dd5f8a4a9d403bd4acffc5	GCA_016006585.1/GCA_016006585.1_ASM1600658v1_genomic	JADTPZ010000001.1	52807	53067	1	TRUE	ATG	AGGA	0.582	MRELTINEVNFIAAAGDFSYAELGGAVAAGAVGGAMTGAMAGGVGAGPGAVAGAVIGGAAYTAGKMVESMLGGNKQTSTNNPADSN*	FALSE	L_0984	GCA_016006585.1	difsigSM017	>L_0984_GCA_016006585.1 MRELTINEVNFIAAAGDFSYAELGGAVAAGAVGGAMTGAMAGGVGAGPGAVAGAVIGGAAYTAGKMVESMLGGNKQTSTNNPADSN*	>L_0984_GCA_016006585.1 MRELTINEVNFIAAAGDFSYAELGGAVAAGAVGGAMTGAMAGGVGAGPGAVAGAVIGGAAYTAGKMVESMLGGNKQTSTNNPADSN*	>difsigSM017_L_0984_GCA_016006585.1 MRELTINEVNFIAAAGDFSYAELGGAVAAGAVGGAMTGAMAGGVGAGPGAVAGAVIGGAAYTAGKMVESMLGGNKQTSTNNPADSN*	>difsigSM017_L_0984_GCA_016006585.1 MRELTINEVNFIAAAGDFSYAELGGAVAAGAVGGAMTGAMAGGVGAGPGAVAGAVIGGAAYTAGKMVESMLGGNKQTSTNNPADSN*
v1_PLS_ae87b71cb9d6445a164cbdcbeac1b556354ab1d931dd5f8a4a9d403bd4acffc5	L_tr_Q841V4_Q841V4_ECOLX	44	50	25	1	1	47	1	50	1.52e-10	42	microcins.verified	TRUE	FALSE	GCA_016006605.1/GCA_016006605.1_ASM1600660v1_genomic|JADTQA010000010.1|91418:91678:-1	v1_PLS_ae87b71cb9d6445a164cbdcbeac1b556354ab1d931dd5f8a4a9d403bd4acffc5	GCA_016006605.1/GCA_016006605.1_ASM1600660v1_genomic	JADTQA010000010.1	91418	91678	-1	TRUE	ATG	AGGA	0.579	MRELTINEVNFIAAAGDFSYAELGGAVAAGAVGGAMTGAMAGGVGAGPGAVAGAVIGGAAYTAGKMVESMLGGNKQTSTNNPADSN*	FALSE	L_0985	GCA_016006605.1	difsigSM017	>L_0985_GCA_016006605.1 MRELTINEVNFIAAAGDFSYAELGGAVAAGAVGGAMTGAMAGGVGAGPGAVAGAVIGGAAYTAGKMVESMLGGNKQTSTNNPADSN*	>L_0985_GCA_016006605.1 MRELTINEVNFIAAAGDFSYAELGGAVAAGAVGGAMTGAMAGGVGAGPGAVAGAVIGGAAYTAGKMVESMLGGNKQTSTNNPADSN*	>difsigSM017_L_0985_GCA_016006605.1 MRELTINEVNFIAAAGDFSYAELGGAVAAGAVGGAMTGAMAGGVGAGPGAVAGAVIGGAAYTAGKMVESMLGGNKQTSTNNPADSN*	>difsigSM017_L_0985_GCA_016006605.1 MRELTINEVNFIAAAGDFSYAELGGAVAAGAVGGAMTGAMAGGVGAGPGAVAGAVIGGAAYTAGKMVESMLGGNKQTSTNNPADSN*
v1_PLS_ae87b71cb9d6445a164cbdcbeac1b556354ab1d931dd5f8a4a9d403bd4acffc5	L_tr_Q841V4_Q841V4_ECOLX	44	50	25	1	1	47	1	50	1.52e-10	42	microcins.verified	TRUE	FALSE	GCA_016006655.1/GCA_016006655.1_ASM1600665v1_genomic|JADTYS010000002.1|66529:66789:-1	v1_PLS_ae87b71cb9d6445a164cbdcbeac1b556354ab1d931dd5f8a4a9d403bd4acffc5	GCA_016006655.1/GCA_016006655.1_ASM1600665v1_genomic	JADTYS010000002.1	66529	66789	-1	TRUE	ATG	AGGA	0.586	MRELTINEVNFIAAAGDFSYAELGGAVAAGAVGGAMTGAMAGGVGAGPGAVAGAVIGGAAYTAGKMVESMLGGNKQTSTNNPADSN*	FALSE	L_0986	GCA_016006655.1	difsigSM017	>L_0986_GCA_016006655.1 MRELTINEVNFIAAAGDFSYAELGGAVAAGAVGGAMTGAMAGGVGAGPGAVAGAVIGGAAYTAGKMVESMLGGNKQTSTNNPADSN*	>L_0986_GCA_016006655.1 MRELTINEVNFIAAAGDFSYAELGGAVAAGAVGGAMTGAMAGGVGAGPGAVAGAVIGGAAYTAGKMVESMLGGNKQTSTNNPADSN*	>difsigSM017_L_0986_GCA_016006655.1 MRELTINEVNFIAAAGDFSYAELGGAVAAGAVGGAMTGAMAGGVGAGPGAVAGAVIGGAAYTAGKMVESMLGGNKQTSTNNPADSN*	>difsigSM017_L_0986_GCA_016006655.1 MRELTINEVNFIAAAGDFSYAELGGAVAAGAVGGAMTGAMAGGVGAGPGAVAGAVIGGAAYTAGKMVESMLGGNKQTSTNNPADSN*
v1_PLS_ae87b71cb9d6445a164cbdcbeac1b556354ab1d931dd5f8a4a9d403bd4acffc5	L_tr_Q841V4_Q841V4_ECOLX	44	50	25	1	1	47	1	50	1.52e-10	42	microcins.verified	TRUE	FALSE	GCA_016006715.1/GCA_016006715.1_ASM1600671v1_genomic|JADTYT010000013.1|54005:54265:1	v1_PLS_ae87b71cb9d6445a164cbdcbeac1b556354ab1d931dd5f8a4a9d403bd4acffc5	GCA_016006715.1/GCA_016006715.1_ASM1600671v1_genomic	JADTYT010000013.1	54005	54265	1	TRUE	ATG	AGGA	0.59	MRELTINEVNFIAAAGDFSYAELGGAVAAGAVGGAMTGAMAGGVGAGPGAVAGAVIGGAAYTAGKMVESMLGGNKQTSTNNPADSN*	FALSE	L_0987	GCA_016006715.1	difsigSM017	>L_0987_GCA_016006715.1 MRELTINEVNFIAAAGDFSYAELGGAVAAGAVGGAMTGAMAGGVGAGPGAVAGAVIGGAAYTAGKMVESMLGGNKQTSTNNPADSN*	>L_0987_GCA_016006715.1 MRELTINEVNFIAAAGDFSYAELGGAVAAGAVGGAMTGAMAGGVGAGPGAVAGAVIGGAAYTAGKMVESMLGGNKQTSTNNPADSN*	>difsigSM017_L_0987_GCA_016006715.1 MRELTINEVNFIAAAGDFSYAELGGAVAAGAVGGAMTGAMAGGVGAGPGAVAGAVIGGAAYTAGKMVESMLGGNKQTSTNNPADSN*	>difsigSM017_L_0987_GCA_016006715.1 MRELTINEVNFIAAAGDFSYAELGGAVAAGAVGGAMTGAMAGGVGAGPGAVAGAVIGGAAYTAGKMVESMLGGNKQTSTNNPADSN*
v1_PLS_ae87b71cb9d6445a164cbdcbeac1b556354ab1d931dd5f8a4a9d403bd4acffc5	L_tr_Q841V4_Q841V4_ECOLX	44	50	25	1	1	47	1	50	1.52e-10	42	microcins.verified	TRUE	FALSE	GCA_016006755.1/GCA_016006755.1_ASM1600675v1_genomic|JADTUK010000002.1|65551:65811:1	v1_PLS_ae87b71cb9d6445a164cbdcbeac1b556354ab1d931dd5f8a4a9d403bd4acffc5	GCA_016006755.1/GCA_016006755.1_ASM1600675v1_genomic	JADTUK010000002.1	65551	65811	1	TRUE	ATG	AGGA	0.582	MRELTINEVNFIAAAGDFSYAELGGAVAAGAVGGAMTGAMAGGVGAGPGAVAGAVIGGAAYTAGKMVESMLGGNKQTSTNNPADSN*	FALSE	L_0988	GCA_016006755.1	difsigSM017	>L_0988_GCA_016006755.1 MRELTINEVNFIAAAGDFSYAELGGAVAAGAVGGAMTGAMAGGVGAGPGAVAGAVIGGAAYTAGKMVESMLGGNKQTSTNNPADSN*	>L_0988_GCA_016006755.1 MRELTINEVNFIAAAGDFSYAELGGAVAAGAVGGAMTGAMAGGVGAGPGAVAGAVIGGAAYTAGKMVESMLGGNKQTSTNNPADSN*	>difsigSM017_L_0988_GCA_016006755.1 MRELTINEVNFIAAAGDFSYAELGGAVAAGAVGGAMTGAMAGGVGAGPGAVAGAVIGGAAYTAGKMVESMLGGNKQTSTNNPADSN*	>difsigSM017_L_0988_GCA_016006755.1 MRELTINEVNFIAAAGDFSYAELGGAVAAGAVGGAMTGAMAGGVGAGPGAVAGAVIGGAAYTAGKMVESMLGGNKQTSTNNPADSN*
v1_PLS_ae87b71cb9d6445a164cbdcbeac1b556354ab1d931dd5f8a4a9d403bd4acffc5	L_tr_Q841V4_Q841V4_ECOLX	44	50	25	1	1	47	1	50	1.52e-10	42	microcins.verified	TRUE	FALSE	GCA_016006905.1/GCA_016006905.1_ASM1600690v1_genomic|JADUBP010000001.1|262686:262946:-1	v1_PLS_ae87b71cb9d6445a164cbdcbeac1b556354ab1d931dd5f8a4a9d403bd4acffc5	GCA_016006905.1/GCA_016006905.1_ASM1600690v1_genomic	JADUBP010000001.1	262686	262946	-1	TRUE	ATG	AGGA	0.586	MRELTINEVNFIAAAGDFSYAELGGAVAAGAVGGAMTGAMAGGVGAGPGAVAGAVIGGAAYTAGKMVESMLGGNKQTSTNNPADSN*	FALSE	L_0989	GCA_016006905.1	difsigSM017	>L_0989_GCA_016006905.1 MRELTINEVNFIAAAGDFSYAELGGAVAAGAVGGAMTGAMAGGVGAGPGAVAGAVIGGAAYTAGKMVESMLGGNKQTSTNNPADSN*	>L_0989_GCA_016006905.1 MRELTINEVNFIAAAGDFSYAELGGAVAAGAVGGAMTGAMAGGVGAGPGAVAGAVIGGAAYTAGKMVESMLGGNKQTSTNNPADSN*	>difsigSM017_L_0989_GCA_016006905.1 MRELTINEVNFIAAAGDFSYAELGGAVAAGAVGGAMTGAMAGGVGAGPGAVAGAVIGGAAYTAGKMVESMLGGNKQTSTNNPADSN*	>difsigSM017_L_0989_GCA_016006905.1 MRELTINEVNFIAAAGDFSYAELGGAVAAGAVGGAMTGAMAGGVGAGPGAVAGAVIGGAAYTAGKMVESMLGGNKQTSTNNPADSN*
v1_PLS_ae87b71cb9d6445a164cbdcbeac1b556354ab1d931dd5f8a4a9d403bd4acffc5	L_tr_Q841V4_Q841V4_ECOLX	44	50	25	1	1	47	1	50	1.52e-10	42	microcins.verified	TRUE	FALSE	GCA_016007395.1/GCA_016007395.1_ASM1600739v1_genomic|JADUBV010000020.1|52494:52754:1	v1_PLS_ae87b71cb9d6445a164cbdcbeac1b556354ab1d931dd5f8a4a9d403bd4acffc5	GCA_016007395.1/GCA_016007395.1_ASM1600739v1_genomic	JADUBV010000020.1	52494	52754	1	TRUE	ATG	AGGA	0.582	MRELTINEVNFIAAAGDFSYAELGGAVAAGAVGGAMTGAMAGGVGAGPGAVAGAVIGGAAYTAGKMVESMLGGNKQTSTNNPADSN*	FALSE	L_0990	GCA_016007395.1	difsigSM017	>L_0990_GCA_016007395.1 MRELTINEVNFIAAAGDFSYAELGGAVAAGAVGGAMTGAMAGGVGAGPGAVAGAVIGGAAYTAGKMVESMLGGNKQTSTNNPADSN*	>L_0990_GCA_016007395.1 MRELTINEVNFIAAAGDFSYAELGGAVAAGAVGGAMTGAMAGGVGAGPGAVAGAVIGGAAYTAGKMVESMLGGNKQTSTNNPADSN*	>difsigSM017_L_0990_GCA_016007395.1 MRELTINEVNFIAAAGDFSYAELGGAVAAGAVGGAMTGAMAGGVGAGPGAVAGAVIGGAAYTAGKMVESMLGGNKQTSTNNPADSN*	>difsigSM017_L_0990_GCA_016007395.1 MRELTINEVNFIAAAGDFSYAELGGAVAAGAVGGAMTGAMAGGVGAGPGAVAGAVIGGAAYTAGKMVESMLGGNKQTSTNNPADSN*
v1_PLS_ae87b71cb9d6445a164cbdcbeac1b556354ab1d931dd5f8a4a9d403bd4acffc5	L_tr_Q841V4_Q841V4_ECOLX	44	50	25	1	1	47	1	50	1.52e-10	42	microcins.verified	TRUE	FALSE	GCA_016007425.1/GCA_016007425.1_ASM1600742v1_genomic|JADTUZ010000004.1|364011:364271:-1	v1_PLS_ae87b71cb9d6445a164cbdcbeac1b556354ab1d931dd5f8a4a9d403bd4acffc5	GCA_016007425.1/GCA_016007425.1_ASM1600742v1_genomic	JADTUZ010000004.1	364011	364271	-1	TRUE	ATG	AGGA	0.575	MRELTINEVNFIAAAGDFSYAELGGAVAAGAVGGAMTGAMAGGVGAGPGAVAGAVIGGAAYTAGKMVESMLGGNKQTSTNNPADSN*	FALSE	L_0991	GCA_016007425.1	difsigSM017	>L_0991_GCA_016007425.1 MRELTINEVNFIAAAGDFSYAELGGAVAAGAVGGAMTGAMAGGVGAGPGAVAGAVIGGAAYTAGKMVESMLGGNKQTSTNNPADSN*	>L_0991_GCA_016007425.1 MRELTINEVNFIAAAGDFSYAELGGAVAAGAVGGAMTGAMAGGVGAGPGAVAGAVIGGAAYTAGKMVESMLGGNKQTSTNNPADSN*	>difsigSM017_L_0991_GCA_016007425.1 MRELTINEVNFIAAAGDFSYAELGGAVAAGAVGGAMTGAMAGGVGAGPGAVAGAVIGGAAYTAGKMVESMLGGNKQTSTNNPADSN*	>difsigSM017_L_0991_GCA_016007425.1 MRELTINEVNFIAAAGDFSYAELGGAVAAGAVGGAMTGAMAGGVGAGPGAVAGAVIGGAAYTAGKMVESMLGGNKQTSTNNPADSN*
v1_PLS_ae87b71cb9d6445a164cbdcbeac1b556354ab1d931dd5f8a4a9d403bd4acffc5	L_tr_Q841V4_Q841V4_ECOLX	44	50	25	1	1	47	1	50	1.52e-10	42	microcins.verified	TRUE	FALSE	GCA_016007585.1/GCA_016007585.1_ASM1600758v1_genomic|JADUBW010000001.1|54652:54912:1	v1_PLS_ae87b71cb9d6445a164cbdcbeac1b556354ab1d931dd5f8a4a9d403bd4acffc5	GCA_016007585.1/GCA_016007585.1_ASM1600758v1_genomic	JADUBW010000001.1	54652	54912	1	TRUE	ATG	AGGA	0.594	MRELTINEVNFIAAAGDFSYAELGGAVAAGAVGGAMTGAMAGGVGAGPGAVAGAVIGGAAYTAGKMVESMLGGNKQTSTNNPADSN*	FALSE	L_0992	GCA_016007585.1	difsigSM017	>L_0992_GCA_016007585.1 MRELTINEVNFIAAAGDFSYAELGGAVAAGAVGGAMTGAMAGGVGAGPGAVAGAVIGGAAYTAGKMVESMLGGNKQTSTNNPADSN*	>L_0992_GCA_016007585.1 MRELTINEVNFIAAAGDFSYAELGGAVAAGAVGGAMTGAMAGGVGAGPGAVAGAVIGGAAYTAGKMVESMLGGNKQTSTNNPADSN*	>difsigSM017_L_0992_GCA_016007585.1 MRELTINEVNFIAAAGDFSYAELGGAVAAGAVGGAMTGAMAGGVGAGPGAVAGAVIGGAAYTAGKMVESMLGGNKQTSTNNPADSN*	>difsigSM017_L_0992_GCA_016007585.1 MRELTINEVNFIAAAGDFSYAELGGAVAAGAVGGAMTGAMAGGVGAGPGAVAGAVIGGAAYTAGKMVESMLGGNKQTSTNNPADSN*
v1_PLS_ae87b71cb9d6445a164cbdcbeac1b556354ab1d931dd5f8a4a9d403bd4acffc5	L_tr_Q841V4_Q841V4_ECOLX	44	50	25	1	1	47	1	50	1.52e-10	42	microcins.verified	TRUE	FALSE	GCA_016008215.1/GCA_016008215.1_ASM1600821v1_genomic|JADUBX010000001.1|726025:726285:-1	v1_PLS_ae87b71cb9d6445a164cbdcbeac1b556354ab1d931dd5f8a4a9d403bd4acffc5	GCA_016008215.1/GCA_016008215.1_ASM1600821v1_genomic	JADUBX010000001.1	726025	726285	-1	TRUE	ATG	AGGA	0.586	MRELTINEVNFIAAAGDFSYAELGGAVAAGAVGGAMTGAMAGGVGAGPGAVAGAVIGGAAYTAGKMVESMLGGNKQTSTNNPADSN*	FALSE	L_0993	GCA_016008215.1	difsigSM017	>L_0993_GCA_016008215.1 MRELTINEVNFIAAAGDFSYAELGGAVAAGAVGGAMTGAMAGGVGAGPGAVAGAVIGGAAYTAGKMVESMLGGNKQTSTNNPADSN*	>L_0993_GCA_016008215.1 MRELTINEVNFIAAAGDFSYAELGGAVAAGAVGGAMTGAMAGGVGAGPGAVAGAVIGGAAYTAGKMVESMLGGNKQTSTNNPADSN*	>difsigSM017_L_0993_GCA_016008215.1 MRELTINEVNFIAAAGDFSYAELGGAVAAGAVGGAMTGAMAGGVGAGPGAVAGAVIGGAAYTAGKMVESMLGGNKQTSTNNPADSN*	>difsigSM017_L_0993_GCA_016008215.1 MRELTINEVNFIAAAGDFSYAELGGAVAAGAVGGAMTGAMAGGVGAGPGAVAGAVIGGAAYTAGKMVESMLGGNKQTSTNNPADSN*
v1_PLS_ae87b71cb9d6445a164cbdcbeac1b556354ab1d931dd5f8a4a9d403bd4acffc5	L_tr_Q841V4_Q841V4_ECOLX	44	50	25	1	1	47	1	50	1.52e-10	42	microcins.verified	TRUE	FALSE	GCA_016008235.1/GCA_016008235.1_ASM1600823v1_genomic|JADTVH010000001.1|52612:52872:1	v1_PLS_ae87b71cb9d6445a164cbdcbeac1b556354ab1d931dd5f8a4a9d403bd4acffc5	GCA_016008235.1/GCA_016008235.1_ASM1600823v1_genomic	JADTVH010000001.1	52612	52872	1	TRUE	ATG	AGGA	0.582	MRELTINEVNFIAAAGDFSYAELGGAVAAGAVGGAMTGAMAGGVGAGPGAVAGAVIGGAAYTAGKMVESMLGGNKQTSTNNPADSN*	FALSE	L_0994	GCA_016008235.1	difsigSM017	>L_0994_GCA_016008235.1 MRELTINEVNFIAAAGDFSYAELGGAVAAGAVGGAMTGAMAGGVGAGPGAVAGAVIGGAAYTAGKMVESMLGGNKQTSTNNPADSN*	>L_0994_GCA_016008235.1 MRELTINEVNFIAAAGDFSYAELGGAVAAGAVGGAMTGAMAGGVGAGPGAVAGAVIGGAAYTAGKMVESMLGGNKQTSTNNPADSN*	>difsigSM017_L_0994_GCA_016008235.1 MRELTINEVNFIAAAGDFSYAELGGAVAAGAVGGAMTGAMAGGVGAGPGAVAGAVIGGAAYTAGKMVESMLGGNKQTSTNNPADSN*	>difsigSM017_L_0994_GCA_016008235.1 MRELTINEVNFIAAAGDFSYAELGGAVAAGAVGGAMTGAMAGGVGAGPGAVAGAVIGGAAYTAGKMVESMLGGNKQTSTNNPADSN*
v1_PLS_ae87b71cb9d6445a164cbdcbeac1b556354ab1d931dd5f8a4a9d403bd4acffc5	L_tr_Q841V4_Q841V4_ECOLX	44	50	25	1	1	47	1	50	1.52e-10	42	microcins.verified	TRUE	FALSE	GCA_016008355.1/GCA_016008355.1_ASM1600835v1_genomic|JADUBY010000001.1|996161:996421:1	v1_PLS_ae87b71cb9d6445a164cbdcbeac1b556354ab1d931dd5f8a4a9d403bd4acffc5	GCA_016008355.1/GCA_016008355.1_ASM1600835v1_genomic	JADUBY010000001.1	996161	996421	1	TRUE	ATG	AGGA	0.59	MRELTINEVNFIAAAGDFSYAELGGAVAAGAVGGAMTGAMAGGVGAGPGAVAGAVIGGAAYTAGKMVESMLGGNKQTSTNNPADSN*	FALSE	L_0995	GCA_016008355.1	difsigSM017	>L_0995_GCA_016008355.1 MRELTINEVNFIAAAGDFSYAELGGAVAAGAVGGAMTGAMAGGVGAGPGAVAGAVIGGAAYTAGKMVESMLGGNKQTSTNNPADSN*	>L_0995_GCA_016008355.1 MRELTINEVNFIAAAGDFSYAELGGAVAAGAVGGAMTGAMAGGVGAGPGAVAGAVIGGAAYTAGKMVESMLGGNKQTSTNNPADSN*	>difsigSM017_L_0995_GCA_016008355.1 MRELTINEVNFIAAAGDFSYAELGGAVAAGAVGGAMTGAMAGGVGAGPGAVAGAVIGGAAYTAGKMVESMLGGNKQTSTNNPADSN*	>difsigSM017_L_0995_GCA_016008355.1 MRELTINEVNFIAAAGDFSYAELGGAVAAGAVGGAMTGAMAGGVGAGPGAVAGAVIGGAAYTAGKMVESMLGGNKQTSTNNPADSN*
[truncated: 2,078 more rows]

## Sheet: 2153 v1 hits with stop
assembly	qseqid	sseqid	pident	length	mismatch	gapopen	qstart	qend	sstart	send	evalue	bitscore	component	hmmerHit	verified	cinful_id	pephash	sample	contig	start	stop	strand	allStandardAA	startCodon	RBSmotif	gcContent	seq	signalMatch	ID	cloneID
GCA_003182655.1	v1_PLS_ad3e6603c0f23a4e3494f1f40bae11e2913bb4286a33658c34c880317144959a	N_tr_C3VUZ5_C3VUZ5_ECOLX	41.111	90	41	3	1	79	1	89	1.92e-14	52	microcins.verified	TRUE	FALSE	GCA_003182655.1/GCA_003182655.1_ASM318265v1_genomic|CP027300.1|2375751:2376038:-1	v1_PLS_ad3e6603c0f23a4e3494f1f40bae11e2913bb4286a33658c34c880317144959a	GCA_003182655.1/GCA_003182655.1_ASM318265v1_genomic	CP027300.1	2375751	2376038	-1	TRUE	ATG	AGGAG	0.503	MRALTEVELSCINGSDGNDSYNPTSLIVGSLSTIAKLPTPVSLAVGVGTEIAIQAAPHMPVNVAIPQVPMGPTWNGSGGGRPSPSSSLSTPDSSN*	FALSE	N_0373	SM051
[truncated: 2,156 more rows]

## Sheet: 10 trimmed hits
cloneID	cinfulv1_output_seq	Nterm_trim_region	final_seq
[truncated: 10 more rows]

## Sheet: 93 unique hits
cloneID	seq
SM001	MKELTEAEVMAVSGAGIASDAGKILGTGIGAIVDAGTGLFGIHADAANAGAKLGEGIGAVIDAGISAFSQLFGRKSS
[truncated: 92 more rows]

## Sheet: 4809 v2 hits metadata
assembly	input_file	bitscore	evalue	contig_ORF	location	protein	seq	subject	pid	evalue_blastp	bitscore_blastp	ID.Exact	AssemblyName	OrganismName	OrganismInfraspecificNamesStrain	strain	culture_collection	collection_date	geo_loc_name	isolation_source	sample_type	collected_by	lat_lon	host	host_disease	biomaterial_provider	depth	identified_by	host_health_state	host_age	passage_history	isolate_name_alias	identification.method	host_sex	isolate	host_disease_outcome	host_description	host_disease_stage	Laboratory.Host	Extraction.Method	ref_biomaterial	Extraction.Date	Passage.Date	type.material	genotype	host_subject_id	host_tissue_sampled	pathotype	serotype
[truncated: 4,809 more rows]
[truncated: 129 more columns]

[truncated: 9 more sheets: new v2 hits excluded, v2 abundance, v2 coassociation, v2 source enrich, v2 human enrich, assemblies w Mcc + PCAT, 40 cloned source fraction, 40 cloned sequences, target strain Mcc]
