# Supplementary material for: Prevalence and activity of class II microcins in Serratia marcescens strains by isolation source
Source: Appl Environ Microbiol. 2026 Mar 31;92(4):e00259-26. doi: 10.1128/aem.00259-26 (PMC13101503; doi:10.1128/aem.00259-26)
Supplement: File S2 — Microcin activity data. [file aem.00259-26-s0002.xlsx]

## Sheet: File S2 Title
File S2: Microcin Activity Data

## Sheet: Active Microcins
Microcin	E. coli Self-Inhibition (Growth Curves)	S. marcescens Inhibition (ZOI)	Co-expressed Immunity (ZOI)	S. marcescens Inhibition (ZOI), By Strain
				Source:	Water	Insect	Insect	Insect	Insect	Insect	Insect	Human	Human	Human	Human	Human	Human	Human	Human	Human	Human	Human	Human	Human	Human	Human	Human	Human
				Strain:	ATCC 13880	Db11	KZ2	KZ11	KZ19	N10A28	Ss1	AR_0027	AR_0121	AR_0122	AR_0123	AR_0124	AR_0130	AR_0131	Il7	KP1028	KP1041	KP1176	NR0342	NR0621	NR0903	NR2869	NR3317	NR7172		TOTAL
SM08	0	1	immSM08		1	0	1	1	1	0	1	1	1	0	0	1	1	1	1	1	1	1	0	0	0	1	1	0		16
SM10	1	0	-		0	0	0	0	0	0	0	0	0	0	0	0	0	0	0	0	0	0	0	0	0	0	0	0		0
SM17	1	0	-		0	0	0	0	0	0	0	0	0	0	0	0	0	0	0	0	0	0	0	0	0	0	0	0		0
SM20	0	1	immSM20		0	0	0	0	0	0	0	0	0	0	0	0	1	0	1	1	0	0	0	0	0	0	0	0		3
SM24	0	1	immSM24		0	0	0	0	0	0	0	0	0	0	0	0	0	0	1	0	0	0	0	0	0	0	0	0		1
SM27	1	0	-		0	0	0	0	0	0	0	0	0	0	0	0	0	0	0	0	0	0	0	0	0	0	0	0		0
SM31	1	0	-		0	0	0	0	0	0	0	0	0	0	0	0	0	0	0	0	0	0	0	0	0	0	0	0		0
SM33	1	0	-		0	0	0	0	0	0	0	0	0	0	0	0	0	0	0	0	0	0	0	0	0	0	0	0		0
SM39	0	1	immSM39		0	0	1	1	1	1	0	0	0	0	0	0	1	0	1	1	0	1	0	0	0	1	1	0		10
SM48	1	0	-		0	0	0	0	0	0	0	0	0	0	0	0	0	0	0	0	0	0	0	0	0	0	0	0		0
SM51	1	0	-		0	0	0	0	0	0	0	0	0	0	0	0	0	0	0	0	0	0	0	0	0	0	0	0		0
SM52	1	0	-		0	0	0	0	0	0	0	0	0	0	0	0	0	0	0	0	0	0	0	0	0	0	0	0		0
SM62	1	0	-		0	0	0	0	0	0	0	0	0	0	0	0	0	0	0	0	0	0	0	0	0	0	0	0		0
SM63	0	1	immSM63		1	0	1	1	1	1	0	1	0	1	0	0	0	0	1	1	1	1	0	1	0	1		1		14
SM64	1	1	immSM64		1	0	1	1	0	0	0	1	0	0	0	0	0	0	1	0	0	1	0	0	0	1	1	1		9
SM73	1	0	-			0	0	0	0	0	0		0	0	0	0	0	0	0	0	0	0	0	0	0	0	0	0		0
SM79	1	1	immSM79		1	0	0	0	0	0	0	1	0	0	0	0	0	0	1	0	0	1	0	0	0	1	1	0		6
TOTAL	12	7			4	0	4	4	3	2	1	4	1	1	0	1	3	1	7	4	2	5	0	1	0	5	4	2
